# Supplementary material for: The free fatty acid receptor GPR164 maintains intestinal homeostasis and barrier function
Source: EMBO Rep. 2025 Oct 28;26(23):5905–30. doi: 10.1038/s44319-025-00611-5 (PMC12678807; doi:10.1038/s44319-025-00611-5)
Supplement: Supplementary file 1 — Table EV1 [file 44319_2025_611_MOESM1_ESM.xlsx]

## Sheet: Sheet1
Table EV1 | Primer sequences used in this study.
	gene	Forward	Reverse
human	18S rRNA	aaacggctaccacatccaag	cgctcccaagatccaactac
	p21	ggttcccgtttctccaccta	attgtgggaggagctgtgaa
	p27	ccggtggaccacgaagagt	gctcgcctcttccatgtctc
	Cyclin D1	ggactttgaggcaagtgtgg	tttcttcttgactggcacgc
	Cyclin B1	tgatactgcctctccaagcc	gctccatcttctgcatccac
	Cyclin A2	ggaccttcaccagacctacc	agtgtctctggtgggttgag
	Occludin	aagagttgacagtcccatggcatac	atccacaggcgaagttaatggaag
	Claudin-3	aaggtgtacgactcgctgct	gaagtcccggataatggtgtt
	Zo-1	tccgtgttgtggataccttg	ggatgatgcctcgttctacc
mouse	18S rRNA	acgctgagccagtcagtgta	acgctgagccagtcagtgta
	Or51e1	tgctgtgctaggtaacttgaca	ccagacaagcatcaaactggat
	p21	cccatacttccccttctgca	cccacttagtgtaccctgca
	p27	tcttcggcccggtcaa	ccggcagtgcttctccaa
	Cyclin D1	ctggccatgaactacctgga	atccgcctctggcattttgg
	Cyclin B1	agggtcgtgaagtgactggaaac	ttgggcacacaactgttctgc
	Cyclin A2	cacaacatgcccaacagtca	agtgtctctggtgggttgag
	Occludin	ggaccctgaccactatgaaacagatac	ataggtggatattccctgacccagtc
	Zo-1	cttctcttgctggccctaaac	tggcttcacttgaggtttctg
	Lgr5	ccacagcaacatcaggt	aacaaattggatggggttgt
	Hes1	gagtgcatgaacgaggtgac	cgttgatctgggtcatgcag
	Atoh1	gggtgagctggtaaggagaa	actacaaccccacccttcag
	Tph1	acatcagccgagaacagttg	aacgtcttccttcgcagtga
	Muc2	atgtcctgaccaagagcgaa	gacagtcttcaggcaggtct
	Vil1	cgtatcaagccgtcctgttg	ccctgataaaccaccatgcg
	c-Myc	agctggagatgatgaccgag	gaaggtctcgtcgtcaggat
	Rtp1S	tggtgcttattttgggccac	ccaccccaagcttagacaga
	Rtp2	gcctataccgatgcctccaa	cagaacaggcaccaacgaaa
	Rtp3	aggttccactgtccttcctg	ctcatcttcacccacccctt
	Rtp4	ggttccagtgttccagatgc	tgcgatttcaaagtgtccgg
