# Supplementary material for: The free fatty acid receptor GPR164 maintains intestinal homeostasis and barrier function
Source: EMBO Rep. 2025 Oct 28;26(23):5905–30. doi: 10.1038/s44319-025-00611-5 (PMC12678807; doi:10.1038/s44319-025-00611-5)
Supplement: Supplementary file 3 — Source data Fig. 1 [file 44319_2025_611_MOESM3_ESM.zip]

Archive with 35 entries (17 files):
- Fig. 1/
- Fig. 1/Fig. 1A_RTP1S (upper, left)/
- Fig. 1/Fig. 1A_RTP1S (upper, left)/Fig. 1A_RTP1S.xlsx
- Fig. 1/Fig. 1A_RTP2 (upper, right)/
- Fig. 1/Fig. 1A_RTP2 (upper, right)/Fig. 1A_RTP2.xlsx
- Fig. 1/Fig. 1A_RTP3 (bottom, left)/
- Fig. 1/Fig. 1A_RTP3 (bottom, left)/Fig. 1A_RTP3.xlsx
- Fig. 1/Fig. 1A_RTP4 (bottom, right)/
- Fig. 1/Fig. 1A_RTP4 (bottom, right)/Fig. 1A_RTP4.xlsx
- Fig. 1/Fig. 1B_Rtp1S (left)/
- Fig. 1/Fig. 1B_Rtp1S (left)/Fig. 1B_Rtp1S (left).xlsx
- Fig. 1/Fig. 1B_Rtp4 (right)/
- Fig. 1/Fig. 1B_Rtp4 (right)/Fig. 1B_Rtp4 (right).xlsx
- Fig. 1/Fig. 1C_Cyclin A2/
- Fig. 1/Fig. 1C_Cyclin A2/Fig. 1C_Cyclin A2.xlsx
- Fig. 1/Fig. 1C_Cyclin B1/
- Fig. 1/Fig. 1C_Cyclin B1/Fig. 1C_Cyclin B1.xlsx
- Fig. 1/Fig. 1C_Cyclin D1/
- Fig. 1/Fig. 1C_Cyclin D1/Fig. 1C_Cyclin D1.xlsx
- Fig. 1/Fig. 1C_p21/
- Fig. 1/Fig. 1C_p21/Fig. 1C_p21.xlsx
- Fig. 1/Fig. 1C_p27/
- Fig. 1/Fig. 1C_p27/Fig. 1C_p27.xlsx
- Fig. 1/Fig. 1D/
- Fig. 1/Fig. 1D/Fig. 1D.xlsx
- Fig. 1/Fig. 1E_Claudin-3 (middle)/
- Fig. 1/Fig. 1E_Claudin-3 (middle)/Fig. 1E_Claudin-3 (middle).xlsx
- Fig. 1/Fig. 1E_Occludin (left)/
- Fig. 1/Fig. 1E_Occludin (left)/Fig. 1E_Occludin (left).xlsx
- Fig. 1/Fig. 1E_Zo-1 (right)/
- Fig. 1/Fig. 1E_Zo-1 (right)/Fig. 1E_Zo-1 (right).xlsx
- Fig. 1/Fig. 1F/
- Fig. 1/Fig. 1F/Fig. 1F.xlsx
- Fig. 1/Fig. 1G/
- Fig. 1/Fig. 1G/Fig. 1G.xlsx
