# Supplementary material for: The free fatty acid receptor GPR164 maintains intestinal homeostasis and barrier function
Source: EMBO Rep. 2025 Oct 28;26(23):5905–30. doi: 10.1038/s44319-025-00611-5 (PMC12678807; doi:10.1038/s44319-025-00611-5)
Supplement: Supplementary file 3 — Source data Fig. 1 [file 44319_2025_611_MOESM3_ESM.zip › Fig. 1/Fig. 1A_RTP1S (upper, left)/Fig. 1A_RTP1S.xlsx]

## Sheet: Fig. 1A
Rtp1S mRNA
WT	Gpr164 -/-
1.6e-07	1e-07
6.5e-08	9.2e-08
6e-08	1.9e-08
1.2e-07	4.5e-08
9.1e-08	1e-08
