# Supplementary material for: The free fatty acid receptor GPR164 maintains intestinal homeostasis and barrier function
Source: EMBO Rep. 2025 Oct 28;26(23):5905–30. doi: 10.1038/s44319-025-00611-5 (PMC12678807; doi:10.1038/s44319-025-00611-5)
Supplement: Supplementary file 3 — Source data Fig. 1 [file 44319_2025_611_MOESM3_ESM.zip › Fig. 1/Fig. 1A_RTP2 (upper, right)/Fig. 1A_RTP2.xlsx]

## Sheet: Sheet1
Rtp2 mRNA
WT	Gpr164 -/-
1.95e-07	7.95e-08
6.02e-08	6.26e-08
7.71e-08	3.39e-08
1.43e-07	5.09e-08
4.45e-08	1.68e-08
