# Supplementary material for: The free fatty acid receptor GPR164 maintains intestinal homeostasis and barrier function
Source: EMBO Rep. 2025 Oct 28;26(23):5905–30. doi: 10.1038/s44319-025-00611-5 (PMC12678807; doi:10.1038/s44319-025-00611-5)
Supplement: Supplementary file 3 — Source data Fig. 1 [file 44319_2025_611_MOESM3_ESM.zip › Fig. 1/Fig. 1A_RTP3 (bottom, left)/Fig. 1A_RTP3.xlsx]

## Sheet: Sheet1
Rtp3 mRNA
WT	Gpr164 -/-
2.22e-07	1.67e-07
1.56e-07	1.93e-07
2.38e-07	7.04e-08
2.9e-07	1.55e-07
1.15e-07	5.41e-08
