# Supplementary material for: The free fatty acid receptor GPR164 maintains intestinal homeostasis and barrier function
Source: EMBO Rep. 2025 Oct 28;26(23):5905–30. doi: 10.1038/s44319-025-00611-5 (PMC12678807; doi:10.1038/s44319-025-00611-5)
Supplement: Supplementary file 3 — Source data Fig. 1 [file 44319_2025_611_MOESM3_ESM.zip › Fig. 1/Fig. 1A_RTP4 (bottom, right)/Fig. 1A_RTP4.xlsx]

## Sheet: Sheet1
Rtp4 mRNA
WT	Gpr164 -/-
2.15e-05	1.16e-05
1.59e-05	4.49e-05
1.36e-05	2.49e-05
3.65e-05	1.48e-05
2.36e-05	1.6e-05
