# Supplementary material for: The free fatty acid receptor GPR164 maintains intestinal homeostasis and barrier function
Source: EMBO Rep. 2025 Oct 28;26(23):5905–30. doi: 10.1038/s44319-025-00611-5 (PMC12678807; doi:10.1038/s44319-025-00611-5)
Supplement: Supplementary file 3 — Source data Fig. 1 [file 44319_2025_611_MOESM3_ESM.zip › Fig. 1/Fig. 1B_Rtp1S (left)/Fig. 1B_Rtp1S (left).xlsx]

## Sheet: Sheet1
	empty				pcDNA3.1-Or51e1/pcDNA3.1-Rtp1
Ctrl	1.05469	1.01172	0.988281	0.945313	1.11115	0.861759	0.930608	0.829231
C2	1.67578	1.46094	1.32031	1.46094	1.53411	1.45233	1.61394	1.57519
C3	1.57422	1.55859	1.56641	1.39453	1.88342	1.5391	1.91793	1.7061
C4	1.57812	1.82422	1.90234	1.67188	3.70335	3.76357	3.77373	3.324
C5	1.23047	1.17578	1.12891	1.26953	1.92229	2.08755	1.92229	1.76428
C6	1.45312	1.41797	1.4375	1.41016	1.80435	1.72139	1.76824	1.77619
C8	1.46094	1.32812	1.41797	1.24609	1.49097	1.41173	1.42099	1.49423
C10	1.5	1.41797	1.41797	1.60156	3.2476	3.19793	3.43853	3.08578
C12	1.58594	1.51562	1.41797	1.44922	1.33421	1.33421	1.5545	1.35755
FSK	7.12109	7.32031	7.37109	8.84375	6.58577	6.22742	5.99092	7.14387
