# Supplementary material for: The free fatty acid receptor GPR164 maintains intestinal homeostasis and barrier function
Source: EMBO Rep. 2025 Oct 28;26(23):5905–30. doi: 10.1038/s44319-025-00611-5 (PMC12678807; doi:10.1038/s44319-025-00611-5)
Supplement: Supplementary file 3 — Source data Fig. 1 [file 44319_2025_611_MOESM3_ESM.zip › Fig. 1/Fig. 1B_Rtp4 (right)/Fig. 1B_Rtp4 (right).xlsx]

## Sheet: Sheet1
	empty				pcDNA3.1-Or51e1/pcDNA3.1-Rtp4
Ctrl	1.0329	0.905282	1.0837	0.978112	3.15567	3.27458	2.83871	2.68828
C2	1.06459	1.21897	1.01755	1.26255	3.57131	2.81468	2.67725	3.57131
C3	0.673283	0.682191	0.705112	0.633562	2.52025	2.5916	2.56062	2.69938
C4	1.1033	0.954524	0.922782	1.08094	6.11059	6.24726	6.48734	5.21546
C5	0.968582	0.907445	0.748873	0.691246	5.21546	5.53672	6.06619	5.89414
C6	1.32301	1.3012	1.2799	1.37214	2.72181	3.19941	3.40116	2.90029
C8	1.39176	1.39176	1.46592	1.32301	3.58911	2.82666	3.09889	2.82666
C10	1.40775	1.41179	1.09484	1.44056	3.12706	3.21421	3.57131	3.18472
C12	1.16213	1.22225	1.29049	0.931703	2.91287	3.08495	2.91287	2.81468
FSK	10.9235	10.2129	11.0506	9.58151	9.10694	10.7985	10.4403	10.4403
