# Supplementary material for: The free fatty acid receptor GPR164 maintains intestinal homeostasis and barrier function
Source: EMBO Rep. 2025 Oct 28;26(23):5905–30. doi: 10.1038/s44319-025-00611-5 (PMC12678807; doi:10.1038/s44319-025-00611-5)
Supplement: Supplementary file 3 — Source data Fig. 1 [file 44319_2025_611_MOESM3_ESM.zip › Fig. 1/Fig. 1C_Cyclin A2/Fig. 1C_Cyclin A2.xlsx]

## Sheet: Sheet1
Cyclin A2 mRNA
	Ctrl				OR51E1 KO
0	1.06902	1.56777	0.481757	0.881461	1.00536	0.803493	0.855338	0.861019
6	0.584703	0.354609	1.73565	1.10416	0.462175	0.513461	0.417032	0.322715
9	0.951304	0.37265	0.208179	0.273711	0.358788	0.150974	0.182738	0.129683
12	0.348394	0.243309	0.508567	0.466402	0.243964	0.237734	0.182324	0.217014
18	0.257146	0.266794	0.321041	0.290534	0.575628	0.604711	0.692706	0.656685
