# Supplementary material for: The free fatty acid receptor GPR164 maintains intestinal homeostasis and barrier function
Source: EMBO Rep. 2025 Oct 28;26(23):5905–30. doi: 10.1038/s44319-025-00611-5 (PMC12678807; doi:10.1038/s44319-025-00611-5)
Supplement: Supplementary file 3 — Source data Fig. 1 [file 44319_2025_611_MOESM3_ESM.zip › Fig. 1/Fig. 1C_Cyclin B1/Fig. 1C_Cyclin B1.xlsx]

## Sheet: Sheet1
Cyclin B1 mRNA
	Ctrl				OR51E1 KO
0	0.840474	1.11141	1.3584	0.689717	0.825289	0.845233	1.34816	1.19373
6	0.331011	0.205215	0.996492	0.528193	0.623031	0.483777	0.66393	0.544671
9	0.347357	0.325373	0.179941	0.175473	0.181915	0.102741	0.133086	0.090154
12	0.321867	0.224373	0.249543	0.421093	0.248799	0.174125	0.272335	0.189298
18	0.261888	0.21039	0.179641	0.22171	0.610249	0.374912	0.359179	0.376977
