# Supplementary material for: The free fatty acid receptor GPR164 maintains intestinal homeostasis and barrier function
Source: EMBO Rep. 2025 Oct 28;26(23):5905–30. doi: 10.1038/s44319-025-00611-5 (PMC12678807; doi:10.1038/s44319-025-00611-5)
Supplement: Supplementary file 3 — Source data Fig. 1 [file 44319_2025_611_MOESM3_ESM.zip › Fig. 1/Fig. 1C_Cyclin D1/Fig. 1C_Cyclin D1.xlsx]

## Sheet: Sheet1
Cyclin D1 mRNA
	Ctrl				OR51E1 KO
0	1.27479	0.831214	0.837966	1.05603	1.15499	1.26186	1.29607	1.36934
6	0.245424	0.125859	0.242363	0.24721	0.635689	0.652669	0.535523	0.782306
9	0.639393	0.433649	0.320174	0.091154	0.254405	0.21771	0.264628	0.20551
12	0.30113	0.198944	0.128974	0.319484	0.50026	0.321258	0.460894	0.208031
18	0.149542	0.163927	0.172688	0.336357	1.02956	1.12229	1.32307	1.26074
