# Supplementary material for: The free fatty acid receptor GPR164 maintains intestinal homeostasis and barrier function
Source: EMBO Rep. 2025 Oct 28;26(23):5905–30. doi: 10.1038/s44319-025-00611-5 (PMC12678807; doi:10.1038/s44319-025-00611-5)
Supplement: Supplementary file 3 — Source data Fig. 1 [file 44319_2025_611_MOESM3_ESM.zip › Fig. 1/Fig. 1C_p21/Fig. 1C_p21.xlsx]

## Sheet: Sheet1
p21 mRNA
	Ctrl				OR51E1 KO
0	1.81412	0.596296	0.992345	0.597236	0.412807	0.306036	0.44081	0.341255
6	6.38423	3.7742	7.26085	8.98936	1.72661	1.44525	0.791662	0.734465
9	7.28527	4.32248	5.1365	8.97558	3.59999	2.79298	2.01113	2.44919
12	4.90932	6.81299	6.14938	6.6459	2.35779	3.25347	3.3692	2.58925
18	13.3855	15.4613	11.1441	7.88101	1.70015	1.83694	3.16077	3.08706
