# Supplementary material for: The free fatty acid receptor GPR164 maintains intestinal homeostasis and barrier function
Source: EMBO Rep. 2025 Oct 28;26(23):5905–30. doi: 10.1038/s44319-025-00611-5 (PMC12678807; doi:10.1038/s44319-025-00611-5)
Supplement: Supplementary file 3 — Source data Fig. 1 [file 44319_2025_611_MOESM3_ESM.zip › Fig. 1/Fig. 1C_p27/Fig. 1C_p27.xlsx]

## Sheet: Sheet1
p27 mRNA
	Ctrl				OR51E1 KO
0	1.62807	0.877289	1.00313	0.491516	0.554362	0.388807	0.497428	0.384686
6	0.614915	0.513301	0.849322	0.785347	0.477649	0.432561	0.418432	0.373592
9	1.19685	0.795062	0.567331	0.363347	0.568578	0.75742	0.368029	0.31955
12	0.601348	0.481524	0.379508	0.630963	0.572878	0.566875	0.341955	0.612466
18	0.454225	0.395806	0.542422	0.631087	0.288091	0.320568	0.52307	0.474012
