# Supplementary material for: The free fatty acid receptor GPR164 maintains intestinal homeostasis and barrier function
Source: EMBO Rep. 2025 Oct 28;26(23):5905–30. doi: 10.1038/s44319-025-00611-5 (PMC12678807; doi:10.1038/s44319-025-00611-5)
Supplement: Supplementary file 3 — Source data Fig. 1 [file 44319_2025_611_MOESM3_ESM.zip › Fig. 1/Fig. 1D/Fig. 1D.xlsx]

## Sheet: Sheet1
	Ctrl						OR51E1 KO
0	0.930704	0.998325	1.07097	1.0071	0.956412	1.03649	0.92385	0.919281	0.97548	0.956412	1.01977	1.01419
6	2.35166	2.52574	2.64408	2.47187	2.54029	2.29447	2.25343	2.22738	2.28541	2.0565	1.99436	2.04645
9	4.6261	5.38456	5.77201	4.55094	4.62392	4.84237	3.99878	3.67118	4.10341	3.8046	3.7155	3.61499
12	12.5446	13.1642	10.2176	9.62848	10.8216	12.0958	11.6623	13.1509	13.8984	8.73545	10.1911	10.9126
15	15.8887	14.9918	14.0245	14.1282	15.2681	12.7456	18.429	18.8599	19.9048	13.9126	16.0495	14.6761
18	20.597	16.2492	18.9028	18.183	19.8976	20.3406	21.8201	22.0075	23.1342	19.7536	20.8236	19.1194
21	22.0737	18.3893	21.1234	20.4632	19.7035	17.9138	20.995	24.541	22.9985	23.4074	25.3131	23.3873
