# Supplementary material for: The free fatty acid receptor GPR164 maintains intestinal homeostasis and barrier function
Source: EMBO Rep. 2025 Oct 28;26(23):5905–30. doi: 10.1038/s44319-025-00611-5 (PMC12678807; doi:10.1038/s44319-025-00611-5)
Supplement: Supplementary file 3 — Source data Fig. 1 [file 44319_2025_611_MOESM3_ESM.zip › Fig. 1/Fig. 1E_Claudin-3 (middle)/Fig. 1E_Claudin-3 (middle).xlsx]

## Sheet: Sheet1
Claudin-3 mRNA
	Ctrl				OR51E1 KO
0	1.07182	1.47442	0.944596	0.50917	0.220365	0.222184	0.195433	0.199696
6	1.23929	1.0976	0.958442	0.605181	0.216155	0.34974	0.291977	0.496952
9	1.33332	1.43624	1.83425	0.777812	0.427465	0.428342	0.195284	0.245384
12	1.37272	0.744997	0.765401	1.72217	0.450172	0.512769	0.427731	0.510815
18	1.34216	0.975822	1.50488	0.965481	0.475481	0.300344	0.442214	0.513393
