# Supplementary material for: The free fatty acid receptor GPR164 maintains intestinal homeostasis and barrier function
Source: EMBO Rep. 2025 Oct 28;26(23):5905–30. doi: 10.1038/s44319-025-00611-5 (PMC12678807; doi:10.1038/s44319-025-00611-5)
Supplement: Supplementary file 3 — Source data Fig. 1 [file 44319_2025_611_MOESM3_ESM.zip › Fig. 1/Fig. 1E_Occludin (left)/Fig. 1E_Occludin (left).xlsx]

## Sheet: Sheet1
Occludin mRNA
	WT				Gpr164 -/-
0	1.68078	0.971663	0.933793	0.413769	0.596415	0.60011	0.602668	0.610491
6	1.7922	2.04621	2.38166	1.7531	0.49263	0.91998	0.810239	0.762714
9	1.83429	1.11976	1.49663	2.13194	0.926193	0.762277	0.830226	0.752485
12	1.8961	1.63451	2.00122	2.01209	0.876308	0.527731	0.811712	0.854545
18	0.846944	0.662596	1.17613	0.918872	0.567979	0.582939	0.716183	0.706808
