# Supplementary material for: The free fatty acid receptor GPR164 maintains intestinal homeostasis and barrier function
Source: EMBO Rep. 2025 Oct 28;26(23):5905–30. doi: 10.1038/s44319-025-00611-5 (PMC12678807; doi:10.1038/s44319-025-00611-5)
Supplement: Supplementary file 3 — Source data Fig. 1 [file 44319_2025_611_MOESM3_ESM.zip › Fig. 1/Fig. 1E_Zo-1 (right)/Fig. 1E_Zo-1 (right).xlsx]

## Sheet: Sheet1
Zo-1 mRNA
	Ctrl				OR51E1 KO
0	1.69914	0.824971	0.995098	0.480789	0.582411	0.67017	0.584918	0.720048
6	0.357466	0.512372	1.66018	1.52374	0.95582	0.924099	0.421157	0.690811
9	0.788689	0.782227	0.495833	0.323974	2.288	2.22705	1.96437	1.88954
12	0.429622	0.293544	0.308323	1.07602	2.00848	2.35767	2.12766	2.19361
18	0.373827	0.329274	0.618302	0.402639	1.64739	1.45355	1.37274	1.73668
