# Supplementary material for: The free fatty acid receptor GPR164 maintains intestinal homeostasis and barrier function
Source: EMBO Rep. 2025 Oct 28;26(23):5905–30. doi: 10.1038/s44319-025-00611-5 (PMC12678807; doi:10.1038/s44319-025-00611-5)
Supplement: Supplementary file 3 — Source data Fig. 1 [file 44319_2025_611_MOESM3_ESM.zip › Fig. 1/Fig. 1F/Fig. 1F.xlsx]

## Sheet: Sheet1
	Ctrl			OR51E1 KO
0	92.4	100.5	108	93.6	92.7	102.3
6	232.5	234	225.3	225	225.3	209.4
9	296.1	300.3	264.9	261.6	259.2	241.5
12	400.5	414	332.4	315	300.9	293.4
15	499.5	525	474.6	384	335.7	315
18	531.3	546	500.7	396.3	377.4	333
