# Supplementary material for: The free fatty acid receptor GPR164 maintains intestinal homeostasis and barrier function
Source: EMBO Rep. 2025 Oct 28;26(23):5905–30. doi: 10.1038/s44319-025-00611-5 (PMC12678807; doi:10.1038/s44319-025-00611-5)
Supplement: Supplementary file 3 — Source data Fig. 1 [file 44319_2025_611_MOESM3_ESM.zip › Fig. 1/Fig. 1G/Fig. 1G.xlsx]

## Sheet: Sheet1
Ctrl	OR51E1 KO
1.64152	0.869053
1.20356	1.12061
1.03817	1.03863
