# Supplementary material for: The free fatty acid receptor GPR164 maintains intestinal homeostasis and barrier function
Source: EMBO Rep. 2025 Oct 28;26(23):5905–30. doi: 10.1038/s44319-025-00611-5 (PMC12678807; doi:10.1038/s44319-025-00611-5)
Supplement: Supplementary file 4 — Source data Fig. 2 [file 44319_2025_611_MOESM4_ESM.zip]

Archive with 35 entries (21 files):
- Fig. 2/
- Fig. 2/Fig. 2A/
- Fig. 2/Fig. 2A/Fig. 2A.xlsx
- Fig. 2/Fig. 2B/
- Fig. 2/Fig. 2B/Fig. 2B.xlsx
- Fig. 2/Fig. 2B_KO.jpg
- Fig. 2/Fig. 2B_WT.jpg
- Fig. 2/Fig. 2C/
- Fig. 2/Fig. 2C/Fig. 2C.xlsx
- Fig. 2/Fig. 2C_KO.jpg
- Fig. 2/Fig. 2C_WT.jpg
- Fig. 2/Fig. 2D/
- Fig. 2/Fig. 2D/Fig. 2D.xlsx
- Fig. 2/Fig. 2D_KO.jpg
- Fig. 2/Fig. 2D_WT.jpg
- Fig. 2/Fig. 2E_Cyclin A2/
- Fig. 2/Fig. 2E_Cyclin A2/Fig. 2E_Cyclin A2.xlsx
- Fig. 2/Fig. 2E_Cyclin B1/
- Fig. 2/Fig. 2E_Cyclin B1/Fig. 2E_Cyclin B1.xlsx
- Fig. 2/Fig. 2E_Cyclin D1/
- Fig. 2/Fig. 2E_Cyclin D1/Fig. 2E_Cyclin D1.xlsx
- Fig. 2/Fig. 2E_p21/
- Fig. 2/Fig. 2E_p21/Fig. 2E_p21.xlsx
- Fig. 2/Fig. 2E_p27/
- Fig. 2/Fig. 2E_p27/Fig. 2E_p27.xlsx
- Fig. 2/Fig. 2F/
- Fig. 2/Fig. 2F/Fig. 2F.xlsx
- Fig. 2/Fig. 2F_KO.jpg
- Fig. 2/Fig. 2F_WT.jpg
- Fig. 2/Fig. 2G_Occludin (left)/
- Fig. 2/Fig. 2G_Occludin (left)/Fig. 2G_Occludin (left).xlsx
- Fig. 2/Fig. 2G_Zo-1 (right)/
- Fig. 2/Fig. 2G_Zo-1 (right)/Fig. 2G_Zo-1 (right).xlsx
- Fig. 2/Fig. 2H/
- Fig. 2/Fig. 2H/Fig. 2H.xlsx
