# Supplementary material for: The free fatty acid receptor GPR164 maintains intestinal homeostasis and barrier function
Source: EMBO Rep. 2025 Oct 28;26(23):5905–30. doi: 10.1038/s44319-025-00611-5 (PMC12678807; doi:10.1038/s44319-025-00611-5)
Supplement: Supplementary file 4 — Source data Fig. 2 [file 44319_2025_611_MOESM4_ESM.zip › Fig. 2/Fig. 2A/Fig. 2A.xlsx]

## Sheet: Sheet1
stomach	duodenum	jejunum	ileum	cecum	colon	olfactory epithelium
6.82975e-09	3.26139e-09	9.03585e-09	2.32566e-08	2.24653e-08	1.34823e-08	9.47e-07
1.25827e-08	8.21835e-09	7.925e-09	9.40114e-09	6.97158e-09	5.34382e-08	3.38e-07
8.15143e-09	5.21306e-09	1.04072e-08	1.04216e-08	3.87677e-08	2.96839e-08	7.21e-07
5.17398e-09	1.0258e-08	8.00693e-09	5.39448e-09	2.27307e-08	3.43171e-08	5.3e-07
