# Supplementary material for: The free fatty acid receptor GPR164 maintains intestinal homeostasis and barrier function
Source: EMBO Rep. 2025 Oct 28;26(23):5905–30. doi: 10.1038/s44319-025-00611-5 (PMC12678807; doi:10.1038/s44319-025-00611-5)
Supplement: Supplementary file 4 — Source data Fig. 2 [file 44319_2025_611_MOESM4_ESM.zip › Fig. 2/Fig. 2B/Fig. 2B.xlsx]

## Sheet: Sheet1
WT	Gpr164 -/-
0.654092	1.13204
0.914266	1.67834
1.20932	1.09929
1.25901	1.01135
0.846095	1.71402
1.11721	1.79463
