# Supplementary material for: The free fatty acid receptor GPR164 maintains intestinal homeostasis and barrier function
Source: EMBO Rep. 2025 Oct 28;26(23):5905–30. doi: 10.1038/s44319-025-00611-5 (PMC12678807; doi:10.1038/s44319-025-00611-5)
Supplement: Supplementary file 4 — Source data Fig. 2 [file 44319_2025_611_MOESM4_ESM.zip › Fig. 2/Fig. 2D/Fig. 2D.xlsx]

## Sheet: Sheet1
WT	Gpr164 -/-
0.94775	1.54371
1.08432	1.69271
0.811174	1.69271
0.852561	1.78789
0.997413	1.96999
1.15468	1.78789
1.15468	1.96999
0.997413	1.97413
