# Supplementary material for: The free fatty acid receptor GPR164 maintains intestinal homeostasis and barrier function
Source: EMBO Rep. 2025 Oct 28;26(23):5905–30. doi: 10.1038/s44319-025-00611-5 (PMC12678807; doi:10.1038/s44319-025-00611-5)
Supplement: Supplementary file 4 — Source data Fig. 2 [file 44319_2025_611_MOESM4_ESM.zip › Fig. 2/Fig. 2F/Fig. 2F.xlsx]

## Sheet: Sheet1
Ki-67 positive cells
WT	Gpr164 -/-
13	21
8	25
10	22
12	16
6	16
8	23
