# Supplementary material for: The free fatty acid receptor GPR164 maintains intestinal homeostasis and barrier function
Source: EMBO Rep. 2025 Oct 28;26(23):5905–30. doi: 10.1038/s44319-025-00611-5 (PMC12678807; doi:10.1038/s44319-025-00611-5)
Supplement: Supplementary file 4 — Source data Fig. 2 [file 44319_2025_611_MOESM4_ESM.zip › Fig. 2/Fig. 2G_Occludin (left)/Fig. 2G_Occludin (left).xlsx]

## Sheet: Sheet1
Occludin mRNA
WT	Gpr164 -/-
1.09658	0.318912
1.29057	0.473043
1.04732	0.397169
0.956913
0.608609
