# Supplementary material for: The free fatty acid receptor GPR164 maintains intestinal homeostasis and barrier function
Source: EMBO Rep. 2025 Oct 28;26(23):5905–30. doi: 10.1038/s44319-025-00611-5 (PMC12678807; doi:10.1038/s44319-025-00611-5)
Supplement: Supplementary file 4 — Source data Fig. 2 [file 44319_2025_611_MOESM4_ESM.zip › Fig. 2/Fig. 2G_Zo-1 (right)/Fig. 2G_Zo-1 (right).xlsx]

## Sheet: Sheet1
Zo-1 mRNA
WT	Gpr164 -/-
0.861284	0.458534
1.24375	0.740673
1.07376	0.47282
1.07086
0.750345
