# Supplementary material for: The free fatty acid receptor GPR164 maintains intestinal homeostasis and barrier function
Source: EMBO Rep. 2025 Oct 28;26(23):5905–30. doi: 10.1038/s44319-025-00611-5 (PMC12678807; doi:10.1038/s44319-025-00611-5)
Supplement: Supplementary file 4 — Source data Fig. 2 [file 44319_2025_611_MOESM4_ESM.zip › Fig. 2/Fig. 2H/Fig. 2H.xlsx]

## Sheet: Sheet1
WT	Gpr164 -/-
1.48033	2.92296
0.960667	2.12464
1.01154	1.47997
0.963598	3.05293
1.15671	3.40112
1.15762	3.62401
