# Supplementary material for: The free fatty acid receptor GPR164 maintains intestinal homeostasis and barrier function
Source: EMBO Rep. 2025 Oct 28;26(23):5905–30. doi: 10.1038/s44319-025-00611-5 (PMC12678807; doi:10.1038/s44319-025-00611-5)
Supplement: Supplementary file 5 — Source data Fig. 3 [file 44319_2025_611_MOESM5_ESM.zip]

Archive with 29 entries (16 files):
- Fig. 3/
- Fig. 3/Fig. 3A_KO.jpg
- Fig. 3/Fig. 3A_WT.jpg
- Fig. 3/Fig. 3B/
- Fig. 3/Fig. 3B/Fig. 3B.xlsx
- Fig. 3/Fig. 3B_KO.jpg
- Fig. 3/Fig. 3B_WT.jpg
- Fig. 3/Fig. 3D/
- Fig. 3/Fig. 3D/Fig. 3D.xlsx
- Fig. 3/Fig. 3E_Bacteroides (middle)/
- Fig. 3/Fig. 3E_Bacteroides (middle)/Fig. 3E_Bacteroides (middle).xlsx
- Fig. 3/Fig. 3E_FB ratio (right)/
- Fig. 3/Fig. 3E_FB ratio (right)/Fig. 3E_FB ratio (right).xlsx
- Fig. 3/Fig. 3E_Firmicutes (letf)/
- Fig. 3/Fig. 3E_Firmicutes (letf)/Fig. 3E_Firmicutes (letf).xlsx
- Fig. 3/Fig. 3F/
- Fig. 3/Fig. 3F/Fig. 3F.xlsx
- Fig. 3/Fig. 3G_Acetate/
- Fig. 3/Fig. 3G_Acetate/Fig. 3G_Acetate.xlsx
- Fig. 3/Fig. 3G_Butyrate/
- Fig. 3/Fig. 3G_Butyrate/Fig. 3G_Butyrate.xlsx
- Fig. 3/Fig. 3G_Iso-butyrate/
- Fig. 3/Fig. 3G_Iso-butyrate/Fig. 3G_Iso-butyrate.xlsx
- Fig. 3/Fig. 3G_Iso-valerate/
- Fig. 3/Fig. 3G_Iso-valerate/Fig. 3G_Iso-valerate.xlsx
- Fig. 3/Fig. 3G_Propionate/
- Fig. 3/Fig. 3G_Propionate/Fig. 3G_Propionate.xlsx
- Fig. 3/Fig. 3G_valerate/
- Fig. 3/Fig. 3G_valerate/Fig. 3G_valerate.xlsx
