# Supplementary material for: The free fatty acid receptor GPR164 maintains intestinal homeostasis and barrier function
Source: EMBO Rep. 2025 Oct 28;26(23):5905–30. doi: 10.1038/s44319-025-00611-5 (PMC12678807; doi:10.1038/s44319-025-00611-5)
Supplement: Supplementary file 5 — Source data Fig. 3 [file 44319_2025_611_MOESM5_ESM.zip › Fig. 3/Fig. 3D/Fig. 3D.xlsx]

## Sheet: Sheet1
	Z-score
	WT_ND						KO_ND						WT_HFD						KO_HFD
	1	2	3	4	5	6	1	2	3	4	5	6	1	2	3	4	5	6	1	2	3	4	5	6
d__Bacteria;p__Firmicutes;c__Clostridia;o__Lachnospirales;f__Lachnospiraceae	-0.175566	-0.451994	0.929356	-1.76031	-1.57785	-1.30392	0.2449	0.745218	0.733559	-1.64875	-0.725542	-1.29758	0.795701	0.829829	1.19148	-0.0892897	0.0749144	-0.0596428	2.00376	1.26283	0.372885	-0.145548	0.0463877	0.00518739
d__Bacteria;p__Campilobacterota;c__Campylobacteria;o__Campylobacterales;f__Helicobacteraceae	-0.878106	0.147427	0.141226	-0.878106	-0.878106	-0.878106	-0.878106	-0.262564	0.655544	-0.737937	-0.698622	-0.781447	-0.165711	-0.332727	0.333021	-0.287743	0.591155	1.20647	-0.360116	-0.0304491	3.16539	-0.455394	0.155969	2.10764
d__Bacteria;p__Firmicutes;c__Clostridia;o__Oscillospirales;f__Oscillospiraceae	-0.245984	-0.0814169	0.690831	-1.39543	-1.24561	-1.28951	-0.32526	0.951521	0.512408	-1.34089	-0.98915	-1.2472	1.47714	1.66485	0.29955	-0.047711	-0.580892	-0.476674	-0.428341	0.257904	1.47392	-0.253312	1.0264	1.59304
d__Bacteria;p__Firmicutes;c__Clostridia;o__Peptostreptococcales-Tissierellales;f__Peptostreptococcaceae	-0.543383	-0.486756	-0.543383	-0.543383	-0.543383	-0.543383	-0.20453	-0.438102	-0.309394	-0.251299	-0.326293	-0.217364	-0.543383	-0.543383	0.472104	0.610225	3.68994	2.27262	-0.543383	-0.0212012	-0.402889	0.421716	-0.105737	-0.356149
d__Bacteria;p__Firmicutes;c__Clostridia;o__Clostridiales;f__Clostridiaceae	0.918225	1.54352	-0.304972	-0.552077	-0.504211	-0.650262	3.04158	0.114544	0.588967	1.61277	0.627315	0.959133	-0.503715	-0.700983	-0.823071	-0.686395	-0.81219	-0.754169	-0.750985	-0.165354	-0.714696	-0.137984	-0.558967	-0.786156
d__Bacteria;p__Firmicutes;c__Clostridia;o__Clostridia_UCG-014;f__Clostridia_UCG-014	3.02982	1.94968	0.066743	0.107492	-0.504225	-0.536354	1.92775	0.21473	0.570951	-0.356084	-0.502352	-0.415159	0.0866141	-0.75824	-0.847863	-0.730948	-0.819059	-0.807629	-0.847863	-0.473753	0.413052	-0.738704	-0.0478702	0.0192955
d__Bacteria;p__Firmicutes;c__Clostridia;o__Oscillospirales;f__Ruminococcaceae	-0.299239	0.508934	0.780734	-1.22805	-1.03612	-1.08443	-0.433469	0.633441	0.23033	-0.980614	-0.813281	-0.977264	0.435737	1.55125	1.85513	-0.344005	-0.725471	-0.683694	1.99641	0.478947	1.67627	-0.751718	-0.475136	-0.314686
d__Bacteria;p__Patescibacteria;c__Saccharimonadia;o__Saccharimonadales;f__Saccharimonadaceae	2.40505	-0.726036	-0.592897	-0.136625	-0.497999	-0.862746	1.45074	-0.256765	-0.109941	1.91644	0.56723	1.86541	-0.856365	0.819427	-0.477706	-0.84537	-0.996894	-0.0138648	-1.18156	-0.667973	-0.429754	-0.527206	0.0058129	0.150213
d__Bacteria;p__Actinobacteriota;c__Coriobacteriia;o__Coriobacteriales;f__Atopobiaceae	2.58368	2.14476	0.253977	-0.183577	-0.373195	0.741911	0.943691	0.443234	0.678783	-0.489941	-0.673942	-0.0978077	0.234923	1.59564	-0.780095	-0.780095	-0.780095	-0.780095	-0.780095	-0.780095	-0.780095	-0.780095	-0.780095	-0.780095
d__Bacteria;p__Actinobacteriota;c__Coriobacteriia;o__Coriobacteriales;f__Eggerthellaceae	1.09771	2.16662	-0.29376	-0.675668	-0.656051	-0.591539	3.13347	0.134337	0.0544758	-0.736203	-0.757741	-0.487017	-0.0438564	0.0526692	0.669073	-0.56988	0.766465	0.218348	-0.172909	0.133716	-0.976073	-0.513958	-0.954366	-0.998383
d__Bacteria;p__Firmicutes;c__Clostridia;o__Oscillospirales;f__Butyricicoccaceae	0.159501	-0.465398	1.70816	-0.792497	-0.762521	-0.512322	-0.0804762	2.27819	2.09289	-0.847814	-0.598931	-0.779254	0.759572	0.812721	-0.866069	-0.530934	-0.74522	-0.711199	-0.539894	1.48055	0.600865	-0.467936	-0.644694	-0.547188
d__Bacteria;p__Firmicutes;c__Clostridia;o__Christensenellales;f__Christensenellaceae	2.43128	1.05317	-0.504417	-0.801407	-0.801407	-0.801407	-0.801407	-0.801407	-0.801407	-0.801407	-0.801407	-0.801407	0.531912	0.566293	1.37919	-0.399294	-0.61179	-0.511954	1.04798	0.223002	2.32652	-0.280835	-0.077771	0.0409962
d__Bacteria;p__Firmicutes;c__Clostridia;o__Oscillospirales;__	-0.741799	-0.741799	0.191681	-0.741799	-0.72672	-0.692478	-0.741799	-0.719132	-0.741799	-0.741799	-0.741799	-0.741799	1.9722	0.68426	0.703765	-0.354248	-0.419166	-0.65557	0.348493	1.6098	2.64503	-0.398234	0.695424	1.04929
d__Bacteria;p__Firmicutes;c__Clostridia;o__Oscillospirales;f__UCG-010	0.0881417	2.76801	-0.439785	-0.505622	-0.598408	-0.555938	-0.347672	-0.620673	-0.620673	-0.587964	-0.620673	-0.620673	2.9572	1.24592	0.13826	-0.177943	-0.418566	-0.444377	-0.514408	0.898474	0.0622945	-0.275425	-0.347412	-0.462084
d__Bacteria;p__Firmicutes;c__Clostridia;o__Monoglobales;f__Monoglobaceae	2.97248	1.99062	0.469245	-0.578937	-0.578937	-0.578937	0.984113	1.77407	0.964763	-0.293235	-0.222023	-0.227653	-0.491181	-0.414616	-0.578937	-0.578937	-0.578937	-0.578937	-0.578937	-0.578937	-0.578937	-0.578937	-0.574243	-0.564032
d__Bacteria;p__Firmicutes;c__Clostridia;o__Oscillospirales;f__[Eubacterium]_coprostanoligenes_group	3.86571	2.4019	0.108533	-0.358296	-0.358296	0.196011	-0.168023	-0.189451	-0.189366	-0.347874	-0.327793	-0.333514	-0.358296	-0.358296	-0.358296	-0.358296	-0.358296	-0.358296	-0.358296	-0.358296	-0.358296	-0.358296	-0.358296	-0.358296
d__Bacteria;p__Firmicutes;c__Clostridia;o__Clostridia_vadinBB60_group;f__Clostridia_vadinBB60_group	0.0221677	0.0153371	2.37424	-0.35789	-0.102441	-0.322777	-0.137506	2.74869	2.53153	-0.459872	-0.303163	-0.368527	-0.489896	-0.489896	-0.489896	-0.489896	-0.489896	-0.489896	-0.489896	-0.489896	-0.263058	-0.47777	-0.489896	-0.489896
d__Bacteria;p__Cyanobacteria;c__Vampirivibrionia;o__Gastranaerophilales;f__Gastranaerophilales	0.987522	3.12832	2.55068	-0.413329	-0.239381	-0.429503	0.446406	0.47149	0.988632	-0.485402	-0.497337	-0.469157	-0.164951	-0.558278	-0.558278	-0.558278	-0.558278	-0.558278	-0.558278	-0.313641	-0.558278	-0.535852	-0.558278	-0.558278
d__Bacteria;p__Firmicutes;c__Clostridia;o__Peptostreptococcales-Tissierellales;f__Anaerovoracaceae	0.264444	2.28007	-0.233204	-0.530463	-0.777006	-0.637491	0.467836	0.8581	0.0344177	-0.932687	-0.583443	-0.682993	2.13718	1.93741	0.163232	-0.477364	-0.809804	-0.444376	-0.932687	1.37646	-0.654031	-0.508574	-0.595036	-0.719988
d__Bacteria;p__Proteobacteria;c__Alphaproteobacteria;o__Rhodospirillales;f__uncultured	0.138572	4.60348	0.091736	-0.310656	-0.310656	-0.310656	-0.128173	-0.310656	-0.0838377	-0.310656	-0.310656	-0.310656	0.482337	-0.0796791	-0.310656	-0.260284	-0.310656	-0.310656	-0.310656	-0.126909	-0.310656	-0.28805	-0.310656	-0.310656
d__Bacteria;p__Firmicutes;c__Clostridia;__;__	-1.38031	1.05429	1.02376	-1.50727	-1.42352	-1.50727	-0.407064	1.29831	0.344563	-1.48618	-1.33751	-1.45712	-1.33652	-1.50727	-1.12495	-1.04413	-1.36764	-1.39149	-0.839199	-1.04082	1.59278	-0.962083	-1.09519	-0.574909
d__Bacteria;p__Firmicutes;c__Clostridia;o__Peptostreptococcales-Tissierellales;__	-0.57968	-0.57968	-0.57968	-0.57968	-0.57968	-0.57968	0.336597	-0.57968	-0.360662	-0.57968	-0.57968	-0.57968	0.684366	2.47906	0.530644	-0.57968	-0.57968	-0.57968	2.27358	0.989159	2.13019	-0.57968	-0.57968	-0.367734
d__Bacteria;p__Firmicutes;c__Bacilli;o__Acholeplasmatales;f__Acholeplasmataceae	-0.378787	3.11438	0.0612691	-0.378787	-0.378787	-0.378787	-0.378787	1.58895	-0.378787	-0.378787	-0.378787	-0.378787	-0.378787	2.81115	-0.378787	-0.378787	-0.378787	-0.378787	-0.378787	-0.378787	-0.378787	-0.378787	-0.378787	-0.378787
d__Bacteria;p__Verrucomicrobiota;c__Verrucomicrobiae;o__Verrucomicrobiales;f__Akkermansiaceae	3.32902	0.49342	-0.137506	0.651506	2.6831	-0.444813	0.781579	-0.444813	-0.444813	-0.444813	-0.444813	-0.444813	-0.444813	-0.444813	-0.444813	-0.444813	-0.444813	-0.444813	-0.444813	-0.444813	-0.239297	-0.444813	-0.444813	-0.444813
d__Bacteria;p__Actinobacteriota;c__Coriobacteriia;__;__	2.52264	3.31873	1.70585	-0.359391	-0.359391	-0.359391	-0.359391	-0.359391	-0.359391	-0.359391	-0.359391	-0.359391	-0.359391	-0.359391	-0.359391	-0.359391	-0.359391	-0.359391	-0.359391	-0.359391	-0.359391	-0.359391	-0.359391	-0.359391
d__Bacteria;__;__;__;__	-0.236086	0.157105	4.66767	-0.236086	-0.236086	-0.236086	-0.236086	-0.236086	-0.236086	-0.236086	-0.236086	-0.236086	-0.236086	-0.236086	-0.236086	-0.236086	-0.236086	-0.236086	-0.236086	-0.236086	0.13303	-0.236086	-0.236086	-0.236086
d__Bacteria;p__Desulfobacterota;c__Desulfovibrionia;o__Desulfovibrionales;f__Desulfovibrionaceae	-0.816038	-0.816038	0.138562	-0.816038	-0.816038	-0.816038	-0.816038	-0.448061	-0.816038	-0.816038	-0.816038	-0.816038	0.219134	2.40643	0.0531293	-0.349995	0.0304559	-0.528886	2.33841	0.277553	1.15997	0.888195	0.637676	1.33781
d__Bacteria;p__Firmicutes;__;__;__	-0.262401	-0.262401	-0.262401	-0.262401	-0.262401	-0.262401	-0.262401	4.43923	1.3336	-0.262401	-0.262401	-0.262401	-0.262401	-0.262401	-0.262401	-0.262401	-0.262401	-0.262401	-0.262401	-0.262401	-0.262401	-0.262401	-0.262401	-0.262401
d__Bacteria;p__Firmicutes;c__Clostridia;o__Oscillospirales;f__[Clostridium]_methylpentosum_group	-0.204124	-0.204124	-0.204124	-0.204124	-0.204124	-0.204124	-0.204124	-0.204124	-0.204124	-0.204124	-0.204124	-0.204124	-0.204124	-0.204124	-0.204124	-0.204124	-0.204124	-0.204124	-0.204124	4.69486	-0.204124	-0.204124	-0.204124	-0.204124
d__Bacteria;p__Firmicutes;c__Bacilli;o__Lactobacillales;f__Lactobacillaceae	-0.705376	-0.671372	-1.06749	0.387205	0.698403	0.0114484	-0.596784	-0.68277	-0.458047	-0.074908	2.56388	1.72189	-0.742808	-1.06749	0.132001	0.459201	1.853	0.868887	-0.407899	0.803422	-1.06749	-0.217105	-0.672328	-1.06749
d__Bacteria;p__Actinobacteriota;c__Actinobacteria;o__Bifidobacteriales;f__Bifidobacteriaceae	-0.369187	-0.369187	-0.369187	3.36655	1.82257	2.36941	-0.316574	-0.369187	-0.369187	-0.334344	-0.347718	-0.283719	-0.369187	-0.369187	-0.369187	-0.369187	-0.369187	-0.369187	-0.369187	-0.369187	-0.369187	-0.369187	-0.369187	-0.369187
d__Bacteria;p__Firmicutes;c__Clostridia;o__Eubacteriales;f__Anaerofustaceae	-0.225117	-0.225117	-0.225117	-0.225117	-0.225117	-0.225117	-0.225117	-0.225117	-0.225117	-0.225117	-0.225117	-0.225117	-0.225117	-0.225117	-0.225117	-0.225117	-0.225117	-0.225117	-0.225117	-0.225117	4.66958	-0.225117	-0.225117	0.282999
d__Bacteria;p__Cyanobacteria;c__Cyanobacteriia;o__Chloroplast;f__Chloroplast	-0.234961	4.63706	-0.234961	-0.234961	-0.234961	-0.234961	-0.234961	-0.234961	-0.234961	-0.234961	-0.234961	-0.234961	-0.234961	-0.234961	-0.234961	-0.234961	-0.234961	-0.234961	-0.234961	0.532083	-0.234961	-0.234961	-0.234961	-0.234961
d__Bacteria;p__Firmicutes;c__Bacilli;o__Lactobacillales;f__Enterococcaceae	-0.204124	-0.204124	-0.204124	-0.204124	-0.204124	-0.204124	-0.204124	-0.204124	-0.204124	-0.204124	-0.204124	-0.204124	-0.204124	-0.204124	-0.204124	-0.204124	-0.204124	-0.204124	4.69486	-0.204124	-0.204124	-0.204124	-0.204124	-0.204124
d__Bacteria;p__Actinobacteriota;c__Coriobacteriia;o__Coriobacteriales;f__Coriobacteriaceae	-0.204124	-0.204124	-0.204124	-0.204124	-0.204124	-0.204124	-0.204124	-0.204124	-0.204124	-0.204124	-0.204124	-0.204124	-0.204124	4.69486	-0.204124	-0.204124	-0.204124	-0.204124	-0.204124	-0.204124	-0.204124	-0.204124	-0.204124	-0.204124
d__Bacteria;p__Actinobacteriota;c__Coriobacteriia;o__Coriobacteriales;f__Coriobacteriales_Incertae_Sedis	-0.204124	-0.204124	4.69486	-0.204124	-0.204124	-0.204124	-0.204124	-0.204124	-0.204124	-0.204124	-0.204124	-0.204124	-0.204124	-0.204124	-0.204124	-0.204124	-0.204124	-0.204124	-0.204124	-0.204124	-0.204124	-0.204124	-0.204124	-0.204124
d__Bacteria;p__Bacteroidota;c__Bacteroidia;o__Bacteroidales;f__Muribaculaceae	-0.736214	-0.738081	-0.740934	1.67313	1.67158	1.19512	-0.741082	-0.7442	-0.74606	2.08886	1.21197	1.80181	-0.743117	-0.74606	-0.74606	0.14011	-0.365453	-0.0998232	-0.74606	-0.744176	-0.744562	0.0396623	-0.142342	-0.298024
d__Bacteria;p__Firmicutes;c__Bacilli;o__Lactobacillales;f__Streptococcaceae	-0.398028	-0.398028	-0.398028	-0.398028	-0.398028	-0.398028	-0.398028	-0.398028	-0.398028	-0.398028	-0.398028	-0.398028	-0.398028	-0.398028	2.55782	-0.398028	-0.398028	-0.398028	2.58186	2.56031	-0.398028	0.260576	-0.398028	-0.398028
d__Bacteria;p__Proteobacteria;c__Gammaproteobacteria;o__Enterobacterales;f__Enterobacteriaceae	-0.218218	-0.218218	-0.218218	-0.218218	-0.218218	-0.218218	4.36436	-0.218218	-0.218218	-0.218218	-0.218218	-0.218218	-0.218218	-0.218218	-0.218218	-0.218218	-0.218218	-0.218218	-0.218218	-0.218218	-0.218218	-0.218218	-0.218218	-0.218218
Unassigned;__;__;__;__	-0.277989	-0.277989	-0.277989	-0.277989	-0.277989	-0.277989	-0.277989	-0.277989	-0.277989	-0.277989	-0.277989	-0.277989	4.19776	-0.277989	-0.277989	-0.277989	1.91799	-0.277989	-0.277989	-0.277989	-0.277989	-0.277989	-0.277989	-0.277989
d__Bacteria;p__Bacteroidota;c__Bacteroidia;o__Bacteroidales;f__Barnesiellaceae	-0.601209	-0.601209	-0.601209	0.733145	1.46463	-0.601209	-0.601209	-0.601209	-0.601209	2.47555	0.86901	1.78775	-0.262312	-0.601209	-0.601209	-0.601209	-0.601209	-0.601209	-0.601209	-0.601209	-0.169936	2.17156	-0.0512568	-0.601209
d__Bacteria;p__Deferribacterota;c__Deferribacteres;o__Deferribacterales;f__Deferribacteraceae	-0.515716	-0.515716	0.405185	-0.515716	-0.515716	-0.515716	-0.515716	-0.515716	2.48346	-0.515716	-0.515716	-0.515716	0.982228	-0.515716	-0.515716	-0.515716	-0.515716	-0.515716	-0.515716	1.01881	2.53428	-0.515716	-0.515716	1.85892
d__Bacteria;p__Firmicutes;c__Bacilli;o__Erysipelotrichales;f__Erysipelotrichaceae	-0.618626	0.180922	-0.316454	-0.618626	1.62851	1.40899	-0.618626	-0.618626	-0.618626	-0.618626	-0.618626	0.0310243	-0.618626	1.95835	-0.618626	-0.618626	1.39102	2.65364	-0.618626	-0.240986	-0.618626	-0.618626	-0.618626	-0.0342378
d__Bacteria;p__Bacteroidota;c__Bacteroidia;o__Bacteroidales;f__Prevotellaceae	-0.288077	-0.328727	-0.337362	3.21703	2.99408	1.07439	-0.352056	-0.352056	-0.352056	-0.352056	-0.352056	-0.352056	-0.352056	-0.352056	-0.352056	-0.352056	-0.352056	-0.352056	-0.352056	-0.352056	-0.352056	-0.352056	-0.352056	-0.346373
d__Bacteria;p__Firmicutes;c__Clostridia;o__Oscillospirales;f__uncultured	-0.204124	-0.204124	-0.204124	-0.204124	-0.204124	-0.204124	-0.204124	4.69486	-0.204124	-0.204124	-0.204124	-0.204124	-0.204124	-0.204124	-0.204124	-0.204124	-0.204124	-0.204124	-0.204124	-0.204124	-0.204124	-0.204124	-0.204124	-0.204124
d__Bacteria;p__Bacteroidota;c__Bacteroidia;o__Bacteroidales;__	-0.674621	-0.674621	-0.674621	-0.354761	-0.113388	3.04282	-0.674621	-0.666349	-0.674621	-0.0877729	-0.131662	-0.0541604	-0.639719	-0.646029	-0.674621	1.03986	-0.125217	0.838135	-0.674621	-0.674621	-0.674621	2.18271	1.04739	0.739725
d__Bacteria;p__Bacteroidota;c__Bacteroidia;__;__	-0.204124	-0.204124	-0.204124	-0.204124	-0.204124	-0.204124	-0.204124	-0.204124	-0.204124	-0.204124	-0.204124	-0.204124	-0.204124	-0.204124	-0.204124	-0.204124	-0.204124	-0.204124	-0.204124	-0.204124	4.69486	-0.204124	-0.204124	-0.204124
d__Bacteria;p__Bacteroidota;c__Bacteroidia;o__Bacteroidales;f__Bacteroidaceae	-0.820999	-0.820999	-0.814465	0.419188	1.31519	2.6035	-0.805591	-0.820999	-0.820999	0.593791	1.46553	0.431977	-0.805057	-0.820999	-0.820999	1.14602	0.18276	0.143014	-0.820999	-0.812833	-0.820999	1.48218	0.171985	-0.1492
d__Bacteria;p__Firmicutes;c__Bacilli;o__RF39;f__RF39	-0.204124	-0.204124	-0.204124	-0.204124	-0.204124	-0.204124	-0.204124	-0.204124	4.69486	-0.204124	-0.204124	-0.204124	-0.204124	-0.204124	-0.204124	-0.204124	-0.204124	-0.204124	-0.204124	-0.204124	-0.204124	-0.204124	-0.204124	-0.204124
d__Bacteria;p__Bacteroidota;c__Bacteroidia;o__Bacteroidales;f__Marinifilaceae	-0.521632	-0.521632	-0.521632	-0.521632	-0.521632	-0.521632	-0.521632	-0.521632	-0.477089	0.616016	1.83086	0.356578	-0.521632	-0.521632	-0.521632	-0.521632	-0.521632	-0.521632	-0.521632	-0.498842	-0.521632	2.39955	1.87219	2.24685
d__Bacteria;p__Bacteroidota;c__Bacteroidia;o__Bacteroidales;f__Rikenellaceae	-0.795737	-0.795737	-0.795737	0.228696	0.793705	0.0837868	-0.795737	-0.795737	-0.795737	-0.141931	0.959104	0.0296038	-0.784896	-0.795737	-0.795737	2.65763	0.0686037	0.909368	-0.795737	-0.795737	-0.78746	1.98853	1.12861	0.824031
d__Bacteria;p__Proteobacteria;c__Gammaproteobacteria;o__Burkholderiales;__	-0.204124	-0.204124	4.69486	-0.204124	-0.204124	-0.204124	-0.204124	-0.204124	-0.204124	-0.204124	-0.204124	-0.204124	-0.204124	-0.204124	-0.204124	-0.204124	-0.204124	-0.204124	-0.204124	-0.204124	-0.204124	-0.204124	-0.204124	-0.204124
d__Bacteria;p__Bacteroidota;c__Bacteroidia;o__Bacteroidales;f__Tannerellaceae	-0.676512	-0.676512	-0.676512	0.131233	0.119291	0.335758	-0.676512	-0.676512	-0.676512	0.726409	0.936596	0.348114	-0.676512	-0.676512	-0.676512	1.00089	0.72401	-0.376454	-0.676512	-0.676512	-0.676512	3.7216	0.555609	-0.104918
d__Bacteria;p__Firmicutes;c__Bacilli;__;__	-0.548704	-0.548704	-0.548704	-0.548704	0.584902	0.000613605	-0.548704	-0.548704	-0.548704	2.11587	-0.548704	1.56332	-0.548704	-0.548704	-0.548704	1.52956	0.757973	2.77572	-0.548704	-0.548704	-0.548704	-0.548704	-0.548704	-0.548704
d__Bacteria;p__Proteobacteria;c__Alphaproteobacteria;__;__	-0.295	-0.295	-0.295	-0.295	-0.295	-0.295	-0.295	-0.295	-0.295	-0.295	-0.295	-0.295	-0.295	-0.295	-0.295	-0.295	-0.295	-0.295	-0.295	-0.295	-0.295	3.35768	3.13232	-0.295
