# Supplementary material for: The free fatty acid receptor GPR164 maintains intestinal homeostasis and barrier function
Source: EMBO Rep. 2025 Oct 28;26(23):5905–30. doi: 10.1038/s44319-025-00611-5 (PMC12678807; doi:10.1038/s44319-025-00611-5)
Supplement: Supplementary file 5 — Source data Fig. 3 [file 44319_2025_611_MOESM5_ESM.zip › Fig. 3/Fig. 3E_Bacteroides (middle)/Fig. 3E_Bacteroides (middle).xlsx]

## Sheet: Sheet1
Bacteroides
WT_ND	Gpr164-/-_ND	WT_HFD	Gpr164 -/-_HFD
1.77198	0.922684	0.279501	0.012874
1.28783	0.642271	0.232118	0.032069
0.653067	0.589927	0.10892	0.104122
0.144214	0.302836	0.121076	0.051921
0.249956	0.418055	0.068615	0.083783
0.240607	0.524221	0.036555	0.063497
