# Supplementary material for: The free fatty acid receptor GPR164 maintains intestinal homeostasis and barrier function
Source: EMBO Rep. 2025 Oct 28;26(23):5905–30. doi: 10.1038/s44319-025-00611-5 (PMC12678807; doi:10.1038/s44319-025-00611-5)
Supplement: Supplementary file 5 — Source data Fig. 3 [file 44319_2025_611_MOESM5_ESM.zip › Fig. 3/Fig. 3E_FB ratio (right)/Fig. 3E_FB ratio (right).xlsx]

## Sheet: Sheet1
F/B ratio
WT_ND	Gpr164-/-_ND	WT_HFD	Gpr164 -/-_HFD
1.62042	2.16507	5.53365	24.422
1.71232	3.20837	8.15168	19.0228
1.99642	2.33215	10.5229	12.871
1.09811	2.3277	9.94509	16.6622
1.11504	4.48143	10.9213	22.575
1.73835	3.24772	10.324	20.6142
