# Supplementary material for: The free fatty acid receptor GPR164 maintains intestinal homeostasis and barrier function
Source: EMBO Rep. 2025 Oct 28;26(23):5905–30. doi: 10.1038/s44319-025-00611-5 (PMC12678807; doi:10.1038/s44319-025-00611-5)
Supplement: Supplementary file 5 — Source data Fig. 3 [file 44319_2025_611_MOESM5_ESM.zip › Fig. 3/Fig. 3E_Firmicutes (letf)/Fig. 3E_Firmicutes (letf).xlsx]

## Sheet: Sheet1
Firmicutes
WT_ND	Gpr164-/-_ND	WT_HFD	Gpr164 -/-_HFD
1.17418	1.22687	0.780969	1.41757
1.24076	1.81807	1.15045	1.10418
1.44662	1.32155	1.4851	0.747099
0.795702	1.31903	1.40356	0.967157
0.807968	2.53948	1.54134	1.31037
1.25962	1.84037	1.45703	1.19655
