# Supplementary material for: The free fatty acid receptor GPR164 maintains intestinal homeostasis and barrier function
Source: EMBO Rep. 2025 Oct 28;26(23):5905–30. doi: 10.1038/s44319-025-00611-5 (PMC12678807; doi:10.1038/s44319-025-00611-5)
Supplement: Supplementary file 5 — Source data Fig. 3 [file 44319_2025_611_MOESM5_ESM.zip › Fig. 3/Fig. 3F/Fig. 3F.xlsx]

## Sheet: Sheet1
WT_ND	Gpr164-/-_ND	WT_HFD	Gpr164 -/-_HFD
0	51	56	39
0	46	42	59
11	50	30	58
6	54	37	49
2	26	51	63
