# Supplementary material for: The free fatty acid receptor GPR164 maintains intestinal homeostasis and barrier function
Source: EMBO Rep. 2025 Oct 28;26(23):5905–30. doi: 10.1038/s44319-025-00611-5 (PMC12678807; doi:10.1038/s44319-025-00611-5)
Supplement: Supplementary file 5 — Source data Fig. 3 [file 44319_2025_611_MOESM5_ESM.zip › Fig. 3/Fig. 3G_Iso-valerate/Fig. 3G_Iso-valerate.xlsx]

## Sheet: Sheet1
Iso-valerate
WT	Gpr164-/-
0.29	0.55
0.45	0.29
0.34	0.3
