# Supplementary material for: The free fatty acid receptor GPR164 maintains intestinal homeostasis and barrier function
Source: EMBO Rep. 2025 Oct 28;26(23):5905–30. doi: 10.1038/s44319-025-00611-5 (PMC12678807; doi:10.1038/s44319-025-00611-5)
Supplement: Supplementary file 6 — Source data Fig. 4 [file 44319_2025_611_MOESM6_ESM.zip]

Archive with 27 entries (16 files):
- Fig. 4/
- Fig. 4/Fig. 4A_Atoh1 (right)/
- Fig. 4/Fig. 4A_Atoh1 (right)/Fig. 4A_Atoh1 (right).xlsx
- Fig. 4/Fig. 4A_Hes1 (middle)/
- Fig. 4/Fig. 4A_Hes1 (middle)/Fig. 4A_Hes1 (middle).xlsx
- Fig. 4/Fig. 4A_Lgr5 (left)/
- Fig. 4/Fig. 4A_Lgr5 (left)/Fig. 4A_Lgr5 (left).xlsx
- Fig. 4/Fig. 4B_AC marker FPKM (bottom, left)/
- Fig. 4/Fig. 4B_AC marker FPKM (bottom, left)/Fig. 4B_AC marker FPKM (bottom, left).xlsx
- Fig. 4/Fig. 4B_EC marker FPKM (upper, left)/
- Fig. 4/Fig. 4B_EC marker FPKM (upper, left)/Fig. 4B_EC marker FPKM (upper, left).xlsx
- Fig. 4/Fig. 4B_GC marker FPKM (middle, left)/
- Fig. 4/Fig. 4B_GC marker FPKM (middle, left)/Fig. 4B_GC marker FPKM (middle, left).xlsx
- Fig. 4/Fig. 4B_Muc2 (middle, right)/
- Fig. 4/Fig. 4B_Muc2 (middle, right)/Fig. 4B_Muc2 (middle, right).xlsx
- Fig. 4/Fig. 4B_Tph1 (upper, right)/
- Fig. 4/Fig. 4B_Tph1 (upper, right)/Fig. 4B_Tph1 (upper, right).xlsx
- Fig. 4/Fig. 4B_Vil1 (bottom, right)/
- Fig. 4/Fig. 4B_Vil1 (bottom, right)/Fig. 4B_Vil1 (bottom, right).xlsx
- Fig. 4/Fig. 4C/
- Fig. 4/Fig. 4C/Fig. 4C.xlsx
- Fig. 4/Fig. 4D_KO (b-catenin).jpg
- Fig. 4/Fig. 4D_KO (b-catenin, DAPI).jpg
- Fig. 4/Fig. 4D_KO (High magnification).jpg
- Fig. 4/Fig. 4D_WT (b-catenin).jpg
- Fig. 4/Fig. 4D_WT (b-catenin, DAPI).jpg
- Fig. 4/Fig. 4D_WT (High magnification).jpg
