# Supplementary material for: The free fatty acid receptor GPR164 maintains intestinal homeostasis and barrier function
Source: EMBO Rep. 2025 Oct 28;26(23):5905–30. doi: 10.1038/s44319-025-00611-5 (PMC12678807; doi:10.1038/s44319-025-00611-5)
Supplement: Supplementary file 6 — Source data Fig. 4 [file 44319_2025_611_MOESM6_ESM.zip › Fig. 4/Fig. 4A_Hes1 (middle)/Fig. 4A_Hes1 (middle).xlsx]

## Sheet: Sheet1
Hes1 mRNA
WT	Gpr164 -/-
1.15726	0.922788
0.693451	1.12767
1.17242	0.699037
0.976876	0.905794
