# Supplementary material for: The free fatty acid receptor GPR164 maintains intestinal homeostasis and barrier function
Source: EMBO Rep. 2025 Oct 28;26(23):5905–30. doi: 10.1038/s44319-025-00611-5 (PMC12678807; doi:10.1038/s44319-025-00611-5)
Supplement: Supplementary file 6 — Source data Fig. 4 [file 44319_2025_611_MOESM6_ESM.zip › Fig. 4/Fig. 4A_Lgr5 (left)/Fig. 4A_Lgr5 (left).xlsx]

## Sheet: Sheet1
Lgr5 mRNA
WT	Gpr164 -/-
0.80519	0.228443
1.01466	0.279918
1.38236	0.190868
0.7978	0.219455
