# Supplementary material for: The free fatty acid receptor GPR164 maintains intestinal homeostasis and barrier function
Source: EMBO Rep. 2025 Oct 28;26(23):5905–30. doi: 10.1038/s44319-025-00611-5 (PMC12678807; doi:10.1038/s44319-025-00611-5)
Supplement: Supplementary file 6 — Source data Fig. 4 [file 44319_2025_611_MOESM6_ESM.zip › Fig. 4/Fig. 4B_AC marker FPKM (bottom, left)/Fig. 4B_AC marker FPKM (bottom, left).xlsx]

## Sheet: Sheet1
Absorptive cell marker
FPKM value
Alpi			Slc26a2			Slc4a2
WT	Gpr164 -/-		WT	Gpr164 -/-		WT	Gpr164 -/-
70.5823	735.958		9587.52	1554.71		2084.89	1686.77
74.0073	603.134		8604.98	1581.65		2239.62	1744.72
99.6452	48.1533		8092.53	2252.11		1528.58	1682.66
365.445	50.6504		2052.8	1979.75		2202.13	1483.07
476.453	36.9127		1469.87	1612.75		2617.93	1574.56
