# Supplementary material for: The free fatty acid receptor GPR164 maintains intestinal homeostasis and barrier function
Source: EMBO Rep. 2025 Oct 28;26(23):5905–30. doi: 10.1038/s44319-025-00611-5 (PMC12678807; doi:10.1038/s44319-025-00611-5)
Supplement: Supplementary file 6 — Source data Fig. 4 [file 44319_2025_611_MOESM6_ESM.zip › Fig. 4/Fig. 4B_EC marker FPKM (upper, left)/Fig. 4B_EC marker FPKM (upper, left).xlsx]

## Sheet: Sheet1
Enteroendocrine cell marker
FPKM value
Neurog3			Chga			Gcg			Pyy
WT	Gpr164 -/-		WT	Gpr164 -/-		WT	Gpr164 -/-		WT	Gpr164 -/-
1.69675	16.4767		252.261	136.774		149.867	127.993		257.906	147.023
0	11.7359		272.539	218.527		187.485	148.718		241.843	178.973
2.83106	5.12234		239.439	99.1493		125.64	51.7648		226.485	156.231
0	6.48898		725.605	113.323		832.168	101.301		517.443	247.663
11.6515	2.83681		807.737	129.231		628.605	50.2641		463.943	225.999
