# Supplementary material for: The free fatty acid receptor GPR164 maintains intestinal homeostasis and barrier function
Source: EMBO Rep. 2025 Oct 28;26(23):5905–30. doi: 10.1038/s44319-025-00611-5 (PMC12678807; doi:10.1038/s44319-025-00611-5)
Supplement: Supplementary file 6 — Source data Fig. 4 [file 44319_2025_611_MOESM6_ESM.zip › Fig. 4/Fig. 4B_GC marker FPKM (middle, left)/Fig. 4B_GC marker FPKM (middle, left).xlsx]

## Sheet: Sheet1
Goblet cell marker
FPKM value
Spdef			Reg4			Spink4			Fcgbp
WT	Gpr164 -/-		WT	Gpr164 -/-		WT	Gpr164 -/-		WT	Gpr164 -/-
193.1	867.543		1363.43	834.157		3500.59	33753.8		10462	19869.3
262.238	947.189		1325.5	11244		4052.5	54118.3		7081.85	28243.4
230.448	506.165		1256.04	24238.5		2295.58	61819.4		6590.51	42111.1
435.676	353.499		184.474	13693.5		4960.61	37467.1		5867.32	30908.4
1135.63	324.974		194.873	17470.9		5712.5	46478.5		4673.64	30503.1
