# Supplementary material for: The free fatty acid receptor GPR164 maintains intestinal homeostasis and barrier function
Source: EMBO Rep. 2025 Oct 28;26(23):5905–30. doi: 10.1038/s44319-025-00611-5 (PMC12678807; doi:10.1038/s44319-025-00611-5)
Supplement: Supplementary file 6 — Source data Fig. 4 [file 44319_2025_611_MOESM6_ESM.zip › Fig. 4/Fig. 4B_Muc2 (middle, right)/Fig. 4B_Muc2 (middle, right).xlsx]

## Sheet: Sheet1
quantitative PCR
Muc2 mRNA
WT	Gpr164 -/-
1.14902	2.85619
0.790868	1.22241
0.793224	2.10794
1.26689	1.90212
