# Supplementary material for: The free fatty acid receptor GPR164 maintains intestinal homeostasis and barrier function
Source: EMBO Rep. 2025 Oct 28;26(23):5905–30. doi: 10.1038/s44319-025-00611-5 (PMC12678807; doi:10.1038/s44319-025-00611-5)
Supplement: Supplementary file 6 — Source data Fig. 4 [file 44319_2025_611_MOESM6_ESM.zip › Fig. 4/Fig. 4B_Tph1 (upper, right)/Fig. 4B_Tph1 (upper, right).xlsx]

## Sheet: Sheet1
quantitative PCR
Tph1 mRNA
WT	Gpr164 -/-
0.97786	0.362835
0.602077	0.0683326
1.42006	0.0507215
