# Supplementary material for: The free fatty acid receptor GPR164 maintains intestinal homeostasis and barrier function
Source: EMBO Rep. 2025 Oct 28;26(23):5905–30. doi: 10.1038/s44319-025-00611-5 (PMC12678807; doi:10.1038/s44319-025-00611-5)
Supplement: Supplementary file 6 — Source data Fig. 4 [file 44319_2025_611_MOESM6_ESM.zip › Fig. 4/Fig. 4B_Vil1 (bottom, right)/Fig. 4B_Vil1 (bottom, right).xlsx]

## Sheet: Sheet1
quantitative PCR
Vil1 mRNA
WT	Gpr164 -/-
0.68343	0.21143
1.40618	0.756013
1.27692	0.362169
0.633474	0.14418
