# Supplementary material for: The free fatty acid receptor GPR164 maintains intestinal homeostasis and barrier function
Source: EMBO Rep. 2025 Oct 28;26(23):5905–30. doi: 10.1038/s44319-025-00611-5 (PMC12678807; doi:10.1038/s44319-025-00611-5)
Supplement: Supplementary file 6 — Source data Fig. 4 [file 44319_2025_611_MOESM6_ESM.zip › Fig. 4/Fig. 4C/Fig. 4C.xlsx]

## Sheet: Sheet1
	WT					Gpr164-/-
Sfrp4	0.579117	-0.111929	0.506731	-0.41168	-1.29286	-1.94064	-3.83418	-1.86342	-2.29795	-2.08815
Sfrp5	0.572076	-0.00241135	0.114634	-1.16728	-0.0188096	-2.14131	-3.16815	-2.45035	-1.46698	-2.28802
Mmp7	-1.1526	-1.05951	-1.85357	1.34626	0.323267	-0.997574	-0.876207	-3.26571	-2.97765	-2.29832
Wnt6	0.433269	0.0097814	0.0443752	-0.0833484	-0.582497	-1.66404	-2.06174	-1.79842	-1.76887	-1.12029
Smad4	-0.532494	-0.111338	-0.182171	0.320735	0.324892	-1.08828	-1.03508	-0.977792	-1.06949	-1.25801
Rspo2	0.347109	0.376476	-0.167207	0.150986	-1.22118	-1.51127	-0.972829	-0.336666	-2.26373	-0.952843
Fzd9	-1.52998	-1.17299	-1.60184	0.198052	1.45081	-0.00622708	-0.74437	-1.89704	-1.89354	-1.779
Ascl2	-0.111947	-0.765869	-0.252402	0.47223	0.33321	-0.94541	-0.901863	-1.99141	-0.297547	-1.50715
Lgr4	0.0664352	0.0520463	0.240153	-0.0383317	-0.393575	-0.891266	-0.52735	-1.20591	-1.48314	-1.14564
Porcn	0.225418	-0.112872	0.491459	-0.687355	-0.185603	-1.26726	-0.965317	-0.660923	-1.07741	-1.14174
Frzb	-0.368849	-0.296134	-0.567788	-0.117016	0.859512	-1.32889	-1.41863	-0.471845	-0.873946	-0.923699
Csnk2b	-0.443391	-0.313472	-0.938734	0.911209	0.0807684	-1.0766	-0.617508	-0.879692	-1.17006	-0.771389
Dvl2	0.400484	-0.0240353	-0.0630829	-0.0975845	-0.313372	-1.01773	-1.35606	-0.881138	-0.347826	-0.650674
Rspo3	-0.0322858	0.138565	0.416187	-0.580744	-0.122954	-0.601621	-1.06955	-0.430558	-1.38154	-0.752429
Tle4	-0.0306631	0.115777	-0.0105047	0.0353933	-0.120467	-0.481863	-0.573486	-1.33556	-0.744642	-0.859671
Csnk1e	0.168623	-0.0650803	0.160815	-0.0942513	-0.208484	-0.724321	-0.465918	-0.505747	-0.766019	-0.183827
Axin1	-0.270184	-0.241887	-0.212877	0.69209	-0.240059	-0.478475	-0.402478	-0.215958	-0.575164	-0.844702
Crebbp	-0.0513265	-0.187851	0.255157	-0.139361	0.0781342	-0.429176	-0.107511	-0.811976	-0.785741	-0.373531
Lzts2	0.0779447	0.346022	-0.0319064	-0.114388	-0.374196	-0.285397	-0.497823	-0.72824	-0.465406	-0.425499
Frat1	-0.0565132	-0.216278	-0.556521	0.646072	-0.100377	-0.226904	-0.167969	-0.792483	-0.46484	-0.520236
Tcf7l2	0.201689	0.0404325	0.459941	-0.310322	-0.644788	-0.187953	-0.078464	-0.642471	-0.34893	-0.548624
Csnk2a1	0.0958911	-0.344106	-0.581011	0.341753	0.272247	-0.323723	-0.0264073	-0.638753	-0.34803	-0.422345
Ccnd3	0.0319889	-0.262757	-0.00565622	-0.0435896	0.236047	0.388266	0.47532	0.480764	-0.0433131	0.469785
Axin2	-0.554146	-0.112232	-0.157504	0.0105038	0.575217	0.295195	0.346322	0.610295	0.677173	0.352212
Ccn4	0.023333	0.0766653	0.347803	-0.0449323	-0.54128	0.83624	0.634117	0.77482	0.39183	0.783383
Ccdc88c	0.382337	-0.24851	0.208026	-0.0785945	-0.409859	-0.150054	0.0165673	0.653975	1.37375	1.05934
Ccnd1	-0.671607	-0.774126	-0.486496	0.0759065	1.01412	1.04549	0.871106	0.876128	0.605005	0.645952
Wnt5a	-0.313641	0.247205	0.665882	-0.533772	-0.45166	1.88188	0.684976	2.24928	1.29561	1.52239
Wnt4	-0.41266	0.637548	0.300353	-0.372891	-0.536582	2.01597	2.44841	1.79724	1.18856	0.837121
Rspo1	-0.171033	-0.184665	0.539557	-1.05771	0.376314	1.84843	-0.482289	3.04998	1.45285	2.07803
Tcf7	0.133586	-0.431	-0.800268	0.48243	0.250838	0.64244	1.5867	0.904243	3.38819	3.04567
Lef1	0.293614	0.38615	-0.00991475	-0.566522	-0.323736	1.67308	1.7548	0.955267	4.16197	3.41965
