# Supplementary material for: The free fatty acid receptor GPR164 maintains intestinal homeostasis and barrier function
Source: EMBO Rep. 2025 Oct 28;26(23):5905–30. doi: 10.1038/s44319-025-00611-5 (PMC12678807; doi:10.1038/s44319-025-00611-5)
Supplement: Supplementary file 7 — Source data Fig. 5 [file 44319_2025_611_MOESM7_ESM.zip]

Archive with 37 entries (26 files):
- Fig. 5/
- Fig. 5/Fig. 5A/
- Fig. 5/Fig. 5A/Fig. 5A.xlsx
- Fig. 5/Fig. 5A_KO Ctrl.jpg
- Fig. 5/Fig. 5A_KO PNU-74654.jpg
- Fig. 5/Fig. 5A_WT Ctrl.jpg
- Fig. 5/Fig. 5A_WT PNU-74654.jpg
- Fig. 5/Fig. 5B/
- Fig. 5/Fig. 5B/Fig. 5B.xlsx
- Fig. 5/Fig. 5B_KO Ctrl.jpg
- Fig. 5/Fig. 5B_KO PNU-74654.jpg
- Fig. 5/Fig. 5B_WT Ctrl.jpg
- Fig. 5/Fig. 5B_WT PNU-74654.jpg
- Fig. 5/Fig. 5C_c-Myc (right)/
- Fig. 5/Fig. 5C_c-Myc (right)/Fig. 5C_c-Myc (right).xlsx
- Fig. 5/Fig. 5C_Cyclin D1 (left)/
- Fig. 5/Fig. 5C_Cyclin D1 (left)/Fig. 5C_Cyclin D1 (left).xlsx
- Fig. 5/Fig. 5D/
- Fig. 5/Fig. 5D/Fig. 5D.xlsx
- Fig. 5/Fig. 5D_KO Ctrl.jpg
- Fig. 5/Fig. 5D_KO PNU-74654.jpg
- Fig. 5/Fig. 5D_WT Ctrl.jpg
- Fig. 5/Fig. 5D_WT PNU-74654.jpg
- Fig. 5/Fig. 5E_Muc2 (right)/
- Fig. 5/Fig. 5E_Muc2 (right)/Fig. 5E_Muc2 (right).xlsx
- Fig. 5/Fig. 5E_Vil1 (left)/
- Fig. 5/Fig. 5E_Vil1 (left)/Fig. 5E_Vil1 (left).xlsx
- Fig. 5/Fig. 5F_KO Ctrl.jpg
- Fig. 5/Fig. 5F_KO PNU-74654.jpg
- Fig. 5/Fig. 5F_WT Ctrl.jpg
- Fig. 5/Fig. 5F_WT PNU-74654.jpg
- Fig. 5/Fig. 5G_Occludin (left)/
- Fig. 5/Fig. 5G_Occludin (left)/Fig. 5G_Occludin (left).xlsx
- Fig. 5/Fig. 5G_Zo-1 (right)/
- Fig. 5/Fig. 5G_Zo-1 (right)/Fig. 5G_Zo-1 (right).xlsx
- Fig. 5/Fig. 5H/
- Fig. 5/Fig. 5H/Fig. 5H.xlsx
