# Supplementary material for: The free fatty acid receptor GPR164 maintains intestinal homeostasis and barrier function
Source: EMBO Rep. 2025 Oct 28;26(23):5905–30. doi: 10.1038/s44319-025-00611-5 (PMC12678807; doi:10.1038/s44319-025-00611-5)
Supplement: Supplementary file 7 — Source data Fig. 5 [file 44319_2025_611_MOESM7_ESM.zip › Fig. 5/Fig. 5A/Fig. 5A.xlsx]

## Sheet: Sheet1
WT_Ctrl	WT_PNU74654	Gpr164 -/-_Ctrl	Gpr164 -/-_PNU74654
1.01482	0.983442	1.32134	0.844944
0.931848	1.24517	1.49135	1.05581
0.89494	1.06035	1.60636	1.1138
1.15839		1.39957	0.970734
		1.34417	1.08049
			1.22564
