# Supplementary material for: The free fatty acid receptor GPR164 maintains intestinal homeostasis and barrier function
Source: EMBO Rep. 2025 Oct 28;26(23):5905–30. doi: 10.1038/s44319-025-00611-5 (PMC12678807; doi:10.1038/s44319-025-00611-5)
Supplement: Supplementary file 7 — Source data Fig. 5 [file 44319_2025_611_MOESM7_ESM.zip › Fig. 5/Fig. 5B/Fig. 5B.xlsx]

## Sheet: Sheet1
WT_Ctrl	WT_PNU74654	Gpr164 -/-_Ctrl	Gpr164 -/-_PNU74654
7.8	8.3	8	8.2
8	8.3	9.2	8.2
7.8	7.4	8.6	6.3
7.6	6	9	6.5
8	5.9	8.1	6.5
7.4		8.7	6.3
7.8		8.7
7.4		8.4
		8
		8
		8
		8
