# Supplementary material for: The free fatty acid receptor GPR164 maintains intestinal homeostasis and barrier function
Source: EMBO Rep. 2025 Oct 28;26(23):5905–30. doi: 10.1038/s44319-025-00611-5 (PMC12678807; doi:10.1038/s44319-025-00611-5)
Supplement: Supplementary file 7 — Source data Fig. 5 [file 44319_2025_611_MOESM7_ESM.zip › Fig. 5/Fig. 5C_c-Myc (right)/Fig. 5C_c-Myc (right).xlsx]

## Sheet: Sheet1
c-Myc mRNA
WT_Ctrl	WT_PNU74654	Gpr164 -/-_Ctrl	Gpr164 -/-_PNU74654
1.30747	0.636973	1.47845	0.636973
0.663793	0.667146	1.54215	0.24205
0.7409	0.791188	1.92433	0.543103
0.784483	0.244397	1.24713	0.368774
1.03927	0.469349	2.29981	0.435824
0.905172	0.482759	1.97126	0.395594
1.55891	0.600096	1.6159
