# Supplementary material for: The free fatty acid receptor GPR164 maintains intestinal homeostasis and barrier function
Source: EMBO Rep. 2025 Oct 28;26(23):5905–30. doi: 10.1038/s44319-025-00611-5 (PMC12678807; doi:10.1038/s44319-025-00611-5)
Supplement: Supplementary file 7 — Source data Fig. 5 [file 44319_2025_611_MOESM7_ESM.zip › Fig. 5/Fig. 5C_Cyclin D1 (left)/Fig. 5C_Cyclin D1 (left).xlsx]

## Sheet: Sheet1
Cyclin D1 mRNA
WT_Ctrl	WT_PNU74654	Gpr164 -/-_Ctrl	Gpr164 -/-_PNU74654
1.02997	0.079632	2.04564	0.182629
1.05858	0.045109	1.87875	0.045538
1.02997	0.073433	1.96935	0.068665
0.696185	0.958447	2.26499	0.886921
1.16349	1.05858	2.17439	1.00613
1.13965	0.80109	2.23638	1.03474
0.882153	0.791553	1.85014
