# Supplementary material for: The free fatty acid receptor GPR164 maintains intestinal homeostasis and barrier function
Source: EMBO Rep. 2025 Oct 28;26(23):5905–30. doi: 10.1038/s44319-025-00611-5 (PMC12678807; doi:10.1038/s44319-025-00611-5)
Supplement: Supplementary file 7 — Source data Fig. 5 [file 44319_2025_611_MOESM7_ESM.zip › Fig. 5/Fig. 5D/Fig. 5D.xlsx]

## Sheet: Sheet1
WT_Ctrl	WT_PNU74654	Gpr164 -/-_Ctrl	Gpr164 -/-_PNU74654
17	14	35	11
12	17	28	12
15	13	32	10
