# Supplementary material for: The free fatty acid receptor GPR164 maintains intestinal homeostasis and barrier function
Source: EMBO Rep. 2025 Oct 28;26(23):5905–30. doi: 10.1038/s44319-025-00611-5 (PMC12678807; doi:10.1038/s44319-025-00611-5)
Supplement: Supplementary file 7 — Source data Fig. 5 [file 44319_2025_611_MOESM7_ESM.zip › Fig. 5/Fig. 5E_Muc2 (right)/Fig. 5E_Muc2 (right).xlsx]

## Sheet: Sheet1
Muc2 mRNA
WT_Ctrl	WT_PNU74654	Gpr164 -/-_Ctrl	Gpr164 -/-_PNU74654
0.858522	1.24384	3.81941	2.04153
0.467793	0.817962	3.31917	0.359633
0.496185	1.05456	3.31241	1.04104
0.486045	2.16321	3.94109	2.64317
1.7914	2.54853	3.58957	1.89956
1.26412	2.27813	4.19797	2.76485
1.63593	2.39305	2.73105
