# Supplementary material for: The free fatty acid receptor GPR164 maintains intestinal homeostasis and barrier function
Source: EMBO Rep. 2025 Oct 28;26(23):5905–30. doi: 10.1038/s44319-025-00611-5 (PMC12678807; doi:10.1038/s44319-025-00611-5)
Supplement: Supplementary file 7 — Source data Fig. 5 [file 44319_2025_611_MOESM7_ESM.zip › Fig. 5/Fig. 5E_Vil1 (left)/Fig. 5E_Vil1 (left).xlsx]

## Sheet: Sheet1
Vil1 mRNA
WT_Ctrl	WT_PNU74654	Gpr164 -/-_Ctrl	Gpr164 -/-_PNU74654
1.00394	0.765895	0.607196	1.07639
0.721045	0.517496	0.441597	0.228733
0.817644	0.817644	0.277378	0.603746
1.27649	0.721045	0.343618	1.58009
1.05224	1.03154	0.311878	1.13849
0.790044	1.13504	0.434697	1.94924
1.33859	0.900444	0.372597
