# Supplementary material for: The free fatty acid receptor GPR164 maintains intestinal homeostasis and barrier function
Source: EMBO Rep. 2025 Oct 28;26(23):5905–30. doi: 10.1038/s44319-025-00611-5 (PMC12678807; doi:10.1038/s44319-025-00611-5)
Supplement: Supplementary file 7 — Source data Fig. 5 [file 44319_2025_611_MOESM7_ESM.zip › Fig. 5/Fig. 5G_Occludin (left)/Fig. 5G_Occludin (left).xlsx]

## Sheet: Sheet1
Occludin mRNA
WT_Ctrl	WT_PNU74654	Gpr164 -/-_Ctrl	Gpr164 -/-_PNU74654
0.877437	0.50766	0.364903	0.53273
0.558496	0.71727	0.433844	0.603064
1.0376	0.870474	0.491643	0.86351
0.668524	0.575905	0.456825	0.954039
1.30919	1.06546	0.37117	0.821727
1.24652	1.05153	0.504875	1.29527
1.30223	1.35794	0.344011
