# Supplementary material for: The free fatty acid receptor GPR164 maintains intestinal homeostasis and barrier function
Source: EMBO Rep. 2025 Oct 28;26(23):5905–30. doi: 10.1038/s44319-025-00611-5 (PMC12678807; doi:10.1038/s44319-025-00611-5)
Supplement: Supplementary file 7 — Source data Fig. 5 [file 44319_2025_611_MOESM7_ESM.zip › Fig. 5/Fig. 5G_Zo-1 (right)/Fig. 5G_Zo-1 (right).xlsx]

## Sheet: Sheet1
Zo-1 mRNA
WT_Ctrl	WT_PNU74654	Gpr164 -/-_Ctrl	Gpr164 -/-_PNU74654
1.04745	0.49242	0.599606	0.811856
1.03366	0.872347	0.531686	0.724833
0.875531	0.673893	0.313069	0.959369
0.944512	0.401152	0.325804	0.833081
1.16737	0.669648	0.247271	0.766222
0.870224	0.692996	0.334294	1.02304
1.06125	0.968921	0.474378
