# Supplementary material for: The free fatty acid receptor GPR164 maintains intestinal homeostasis and barrier function
Source: EMBO Rep. 2025 Oct 28;26(23):5905–30. doi: 10.1038/s44319-025-00611-5 (PMC12678807; doi:10.1038/s44319-025-00611-5)
Supplement: Supplementary file 8 — Source data Fig. 6 [file 44319_2025_611_MOESM8_ESM.zip]

Archive with 43 entries (31 files):
- Fig. 6/
- Fig. 6/Fig. 6A_KO P0.jpg
- Fig. 6/Fig. 6A_KO P1.jpg
- Fig. 6/Fig. 6A_WT P0.jpg
- Fig. 6/Fig. 6A_WT P1.jpg
- Fig. 6/Fig. 6B_c-Myc/
- Fig. 6/Fig. 6B_c-Myc/Fig. 6B_c-Myc.xlsx
- Fig. 6/Fig. 6B_Cyclin D1/
- Fig. 6/Fig. 6B_Cyclin D1/Fig. 6B_Cyclin D1.xlsx
- Fig. 6/Fig. 6B_Muc2/
- Fig. 6/Fig. 6B_Muc2/Fig. 6B_Muc2.xlsx
- Fig. 6/Fig. 6B_Occludin/
- Fig. 6/Fig. 6B_Occludin/Fig. 6B_Occludin.xlsx
- Fig. 6/Fig. 6B_Or51e1/
- Fig. 6/Fig. 6B_Or51e1/Fig. 6B_Or51e1.xlsx
- Fig. 6/Fig. 6B_p21/
- Fig. 6/Fig. 6B_p21/Fig. 6B_p21.xlsx
- Fig. 6/Fig. 6B_p27/
- Fig. 6/Fig. 6B_p27/Fig. 6B_p27.xlsx
- Fig. 6/Fig. 6B_Vil1/
- Fig. 6/Fig. 6B_Vil1/Fig. 6B_Vil1.xlsx
- Fig. 6/Fig. 6C/
- Fig. 6/Fig. 6C/Fig. 6C.xlsx
- Fig. 6/Fig. 6C_KO Butyrate (FL).jpg
- Fig. 6/Fig. 6C_KO Butyrate Palmitate (FL).jpg
- Fig. 6/Fig. 6C_KO Butyrate Palmitate.jpg
- Fig. 6/Fig. 6C_KO Butyrate.jpg
- Fig. 6/Fig. 6C_KO Ctrl (FL).jpg
- Fig. 6/Fig. 6C_KO Ctrl.jpg
- Fig. 6/Fig. 6C_KO Palmitate (FL).jpg
- Fig. 6/Fig. 6C_KO Palmitate.jpg
- Fig. 6/Fig. 6C_WT Butyrate (FL).jpg
- Fig. 6/Fig. 6C_WT Butyrate Palmitate (FL).jpg
- Fig. 6/Fig. 6C_WT Butyrate Palmitate.jpg
- Fig. 6/Fig. 6C_WT Butyrate.jpg
- Fig. 6/Fig. 6C_WT Ctrl (FL).jpg
- Fig. 6/Fig. 6C_WT Ctrl.jpg
- Fig. 6/Fig. 6C_WT Palmitate (FL).jpg
- Fig. 6/Fig. 6C_WT Palmitate.jpg
- Fig. 6/Fig. 6D/
- Fig. 6/Fig. 6D/Fig. 6D.xlsx
- Fig. 6/Fig. 6E/
- Fig. 6/Fig. 6E/Fig. 6E.xlsx
