# Supplementary material for: The free fatty acid receptor GPR164 maintains intestinal homeostasis and barrier function
Source: EMBO Rep. 2025 Oct 28;26(23):5905–30. doi: 10.1038/s44319-025-00611-5 (PMC12678807; doi:10.1038/s44319-025-00611-5)
Supplement: Supplementary file 8 — Source data Fig. 6 [file 44319_2025_611_MOESM8_ESM.zip › Fig. 6/Fig. 6B_c-Myc/Fig. 6B_c-Myc.xlsx]

## Sheet: Sheet1
c-Myc mRNA
WT	Gpr164 -/-
1.06341	1.05476
0.558471	1.94234
1.37812	0.534653
1.01111	0.74086
0.988892	0.630562
