# Supplementary material for: The free fatty acid receptor GPR164 maintains intestinal homeostasis and barrier function
Source: EMBO Rep. 2025 Oct 28;26(23):5905–30. doi: 10.1038/s44319-025-00611-5 (PMC12678807; doi:10.1038/s44319-025-00611-5)
Supplement: Supplementary file 8 — Source data Fig. 6 [file 44319_2025_611_MOESM8_ESM.zip › Fig. 6/Fig. 6B_Cyclin D1/Fig. 6B_Cyclin D1.xlsx]

## Sheet: Sheet1
Cyclin D1 mRNA
WT	Gpr164 -/-
0.680353	2.00602
0.481605	2.86962
1.83804	0.667175
1.22717	0.65089
1.16168	0.312179
