# Supplementary material for: The free fatty acid receptor GPR164 maintains intestinal homeostasis and barrier function
Source: EMBO Rep. 2025 Oct 28;26(23):5905–30. doi: 10.1038/s44319-025-00611-5 (PMC12678807; doi:10.1038/s44319-025-00611-5)
Supplement: Supplementary file 8 — Source data Fig. 6 [file 44319_2025_611_MOESM8_ESM.zip › Fig. 6/Fig. 6B_Muc2/Fig. 6B_Muc2.xlsx]

## Sheet: Sheet1
Muc2 mRNA
WT	Gpr164 -/-
1.03049	1.66058
1.5606	2.10492
0.408903	1.88564
1.04691	2.00173
0.953091	2.1199
