# Supplementary material for: The free fatty acid receptor GPR164 maintains intestinal homeostasis and barrier function
Source: EMBO Rep. 2025 Oct 28;26(23):5905–30. doi: 10.1038/s44319-025-00611-5 (PMC12678807; doi:10.1038/s44319-025-00611-5)
Supplement: Supplementary file 8 — Source data Fig. 6 [file 44319_2025_611_MOESM8_ESM.zip › Fig. 6/Fig. 6B_Or51e1/Fig. 6B_Or51e1.xlsx]

## Sheet: Sheet1
Or51e1 mRNA
WT	Gpr164 -/-
1.10836	0.001153
0.915014	0.003389
0.976626	0.011427
0.854246	0.017301
1.14575	0.01841
