# Supplementary material for: The free fatty acid receptor GPR164 maintains intestinal homeostasis and barrier function
Source: EMBO Rep. 2025 Oct 28;26(23):5905–30. doi: 10.1038/s44319-025-00611-5 (PMC12678807; doi:10.1038/s44319-025-00611-5)
Supplement: Supplementary file 8 — Source data Fig. 6 [file 44319_2025_611_MOESM8_ESM.zip › Fig. 6/Fig. 6B_p21/Fig. 6B_p21.xlsx]

## Sheet: Sheet1
p21 mRNA
WT	Gpr164 -/-
0.896566	0.597139
1.2023	0.161776
0.901135	0.847718
0.939882	0.605603
1.06012	0.140005
