# Supplementary material for: The free fatty acid receptor GPR164 maintains intestinal homeostasis and barrier function
Source: EMBO Rep. 2025 Oct 28;26(23):5905–30. doi: 10.1038/s44319-025-00611-5 (PMC12678807; doi:10.1038/s44319-025-00611-5)
Supplement: Supplementary file 8 — Source data Fig. 6 [file 44319_2025_611_MOESM8_ESM.zip › Fig. 6/Fig. 6B_Vil1/Fig. 6B_Vil1.xlsx]

## Sheet: Sheet1
Vil1 mRNA
WT	Gpr164 -/-
0.815721	0.545828
1.21763	0.319256
0.917397	0.179364
1.02427	0.223876
1.05833	0.086912
