# Supplementary material for: The free fatty acid receptor GPR164 maintains intestinal homeostasis and barrier function
Source: EMBO Rep. 2025 Oct 28;26(23):5905–30. doi: 10.1038/s44319-025-00611-5 (PMC12678807; doi:10.1038/s44319-025-00611-5)
Supplement: Supplementary file 8 — Source data Fig. 6 [file 44319_2025_611_MOESM8_ESM.zip › Fig. 6/Fig. 6C/Fig. 6C.xlsx]

## Sheet: Sheet1
WT				Gpr164 -/-
Ctrl	Butyrate	Palmitate	Butyrate_palmitate	Ctrl	Butyrate	Palmitate	Butyrate_palmitate
0.970906	0.965355	1.25567	0.987456	1.19573	1.15504	1.4228	1.41455
0.99927	1.03695	1.19196	1.06354	1.18916	1.21692	1.54624	1.53885
1.02982	0.939944	1.17709	1.02473	1.15179	1.20923	1.31067	1.36638
