# Supplementary material for: The free fatty acid receptor GPR164 maintains intestinal homeostasis and barrier function
Source: EMBO Rep. 2025 Oct 28;26(23):5905–30. doi: 10.1038/s44319-025-00611-5 (PMC12678807; doi:10.1038/s44319-025-00611-5)
Supplement: Supplementary file 8 — Source data Fig. 6 [file 44319_2025_611_MOESM8_ESM.zip › Fig. 6/Fig. 6D/Fig. 6D.xlsx]

## Sheet: Sheet1
	Ctrl KO			OR51E1 KO
Ctrl	0.93881	1.28538	0.775801	0.4918	0.434238	0.500904
Butyrate	1.24619	1.09207	1.00244	0.44942	0.359695	0.419116
Palmitate	0.43258	0.556676	0.443177	0.2659	0.292295	0.308995
Butyrate_palmitate	0.76606	0.845235	0.742122	0.35338	0.52459	0.315264
