# Supplementary material for: The free fatty acid receptor GPR164 maintains intestinal homeostasis and barrier function
Source: EMBO Rep. 2025 Oct 28;26(23):5905–30. doi: 10.1038/s44319-025-00611-5 (PMC12678807; doi:10.1038/s44319-025-00611-5)
Supplement: Supplementary file 8 — Source data Fig. 6 [file 44319_2025_611_MOESM8_ESM.zip › Fig. 6/Fig. 6E/Fig. 6E.xlsx]

## Sheet: Sheet1
	Ctrl KO				OR51E1 KO
Ctrl	370.5	396.9	414.3	412.5	319.5	292.5	299.1	304.5
C4	304.5	362.4	386.1	400.2	294.6	283.8	286.2	281.4
pal	223.2	217.5	239.4	241.5	131.7	134.7	120.6	133.5
pal_C4	250.5	278.1	291.6	296.4	165.9	152.4	158.1	148.5
