# Supplementary material for: The free fatty acid receptor GPR164 maintains intestinal homeostasis and barrier function
Source: EMBO Rep. 2025 Oct 28;26(23):5905–30. doi: 10.1038/s44319-025-00611-5 (PMC12678807; doi:10.1038/s44319-025-00611-5)
Supplement: Supplementary file 9 — Figure EV1 Source Data [file 44319_2025_611_MOESM9_ESM.zip]

Archive with 18 entries (11 files):
- Figure EV1/
- Figure EV1/Fig. EV1A/
- Figure EV1/Fig. EV1A/Fig. EV1A_RTP1S.jpg
- Figure EV1/Fig. EV1A/Fig. EV1A_RTP4.jpg
- Figure EV1/Fig. EV1B/
- Figure EV1/Fig. EV1B/Fig. EV1B (left).jpg
- Figure EV1/Fig. EV1B/Fig. EV1B (right).jpg
- Figure EV1/Fig. EV1B/Fig. EV1B.xlsx
- Figure EV1/Fig. EV1C/
- Figure EV1/Fig. EV1C/Fig. EV1C p53.jpg
- Figure EV1/Fig. EV1C/Fig. EV1C tublin.jpg
- Figure EV1/Fig. EV1D/
- Figure EV1/Fig. EV1D/Fig. EV1D.jpg
- Figure EV1/Fig. EV1E/
- Figure EV1/Fig. EV1E/Fig. EV1E.jpg
- Figure EV1/Fig. EV1F/
- Figure EV1/Fig. EV1F/Fig. EV1F.jpg
- Figure EV1/Fig. EV1F/Fig. EV1F.xlsx
