# Supplementary material for: The free fatty acid receptor GPR164 maintains intestinal homeostasis and barrier function
Source: EMBO Rep. 2025 Oct 28;26(23):5905–30. doi: 10.1038/s44319-025-00611-5 (PMC12678807; doi:10.1038/s44319-025-00611-5)
Supplement: Supplementary file 9 — Figure EV1 Source Data [file 44319_2025_611_MOESM9_ESM.zip › Figure EV1/Fig. EV1B/Fig. EV1B.xlsx]

## Sheet: Sheet1
OR51E1 mRNA
WT	OR51E1 KO
1.43927	0.089696
0.635951	0.156575
1.0535	0.150278
0.871282	0.080025
