# Supplementary material for: The free fatty acid receptor GPR164 maintains intestinal homeostasis and barrier function
Source: EMBO Rep. 2025 Oct 28;26(23):5905–30. doi: 10.1038/s44319-025-00611-5 (PMC12678807; doi:10.1038/s44319-025-00611-5)
Supplement: Supplementary file 9 — Figure EV1 Source Data [file 44319_2025_611_MOESM9_ESM.zip › Figure EV1/Fig. EV1F/Fig. EV1F.xlsx]

## Sheet: Sheet1
Or51e1 mRNA
WT	Gpr164-/-
0.756642	0.046835
1.23975	0.055592
1.00361	0.0681863
