# Supplementary material for: The free fatty acid receptor GPR164 maintains intestinal homeostasis and barrier function
Source: EMBO Rep. 2025 Oct 28;26(23):5905–30. doi: 10.1038/s44319-025-00611-5 (PMC12678807; doi:10.1038/s44319-025-00611-5)
Supplement: Supplementary file 10 — Figure EV2 Source Data [file 44319_2025_611_MOESM10_ESM.zip]

Archive with 12 entries (8 files):
- Figure EV2/
- Figure EV2/Fig. EV2A/
- Figure EV2/Fig. EV2A/Fig. EV2A KO.jpg
- Figure EV2/Fig. EV2A/Fig. EV2A WT.jpg
- Figure EV2/Fig. EV2A/Fig. EV2A.xlsx
- Figure EV2/Fig. EV2B/
- Figure EV2/Fig. EV2B/Fig. EV2B KO.jpg
- Figure EV2/Fig. EV2B/Fig. EV2B WT.jpg
- Figure EV2/Fig. EV2B/Fig. EV2B.xlsx
- Figure EV2/Fig. EV2C/
- Figure EV2/Fig. EV2C/Fig. EV2C.jpg
- Figure EV2/Fig. EV2C/Fig. EV2C.xlsx
