# Supplementary material for: The free fatty acid receptor GPR164 maintains intestinal homeostasis and barrier function
Source: EMBO Rep. 2025 Oct 28;26(23):5905–30. doi: 10.1038/s44319-025-00611-5 (PMC12678807; doi:10.1038/s44319-025-00611-5)
Supplement: Supplementary file 10 — Figure EV2 Source Data [file 44319_2025_611_MOESM10_ESM.zip › Figure EV2/Fig. EV2A/Fig. EV2A.xlsx]

## Sheet: Sheet1
Relative area of colon
WT	Gpr164-/-
1.00592	1.19165
0.960723	1.27117
1.03336	1.50683
