# Supplementary material for: The free fatty acid receptor GPR164 maintains intestinal homeostasis and barrier function
Source: EMBO Rep. 2025 Oct 28;26(23):5905–30. doi: 10.1038/s44319-025-00611-5 (PMC12678807; doi:10.1038/s44319-025-00611-5)
Supplement: Supplementary file 10 — Figure EV2 Source Data [file 44319_2025_611_MOESM10_ESM.zip › Figure EV2/Fig. EV2B/Fig. EV2B.xlsx]

## Sheet: Sheet1
Colon length
WT	Gpr164-/-
6.1	7
6.6	7.8
6.8	7.5
