# Supplementary material for: The free fatty acid receptor GPR164 maintains intestinal homeostasis and barrier function
Source: EMBO Rep. 2025 Oct 28;26(23):5905–30. doi: 10.1038/s44319-025-00611-5 (PMC12678807; doi:10.1038/s44319-025-00611-5)
Supplement: Supplementary file 10 — Figure EV2 Source Data [file 44319_2025_611_MOESM10_ESM.zip › Figure EV2/Fig. EV2C/Fig. EV2C.xlsx]

## Sheet: Sheet1
cyclinD1 mRNA			p21 mRNA			occludin mRNA			Lgr5 mRNA			Tph-1 mRNA			Muc-2 mRNA			Vill-1 mRNA
WT	Gpr164-/-		WT	Gpr164-/-		WT	Gpr164-/-		WT	Gpr164-/-		WT	Gpr164-/-		WT	Gpr164-/-		WT	Gpr164-/-
1.0598	2.24855		1.19091	0.832693		1.1906	0.426602		1.13966	0.2362		0.744585	0.131942		1.12466	3.85296		1.11053	0.565037
1.41003	4.07763		0.815175	0.419675		0.955087	0.502635		1.06395	0.160571		1.49482	0.313688		0.957331	1.95244		0.953511	0.369343
0.53017	3.92079		0.993912	0.456518		0.85431	0.247423		0.796384	0.226515		0.760599	0.209524		0.918004	3.37287		0.935957	0.424911
