# Supplementary material for: The free fatty acid receptor GPR164 maintains intestinal homeostasis and barrier function
Source: EMBO Rep. 2025 Oct 28;26(23):5905–30. doi: 10.1038/s44319-025-00611-5 (PMC12678807; doi:10.1038/s44319-025-00611-5)
Supplement: Supplementary file 11 — Figure EV3 Source Data [file 44319_2025_611_MOESM11_ESM.zip]

Archive with 13 entries (9 files):
- Figure EV3/
- Figure EV3/Fig. EV3A/
- Figure EV3/Fig. EV3A/Fig. EV3A KO.jpg
- Figure EV3/Fig. EV3A/Fig. EV3A WT.jpg
- Figure EV3/Fig. EV3A/Fig. EV3A.xlsx
- Figure EV3/Fig. EV3B/
- Figure EV3/Fig. EV3B/Fig. EV3B KO (cleaved caspase-3).jpg
- Figure EV3/Fig. EV3B/Fig. EV3B KO (cleaved caspase-3_DAPI).jpg
- Figure EV3/Fig. EV3B/Fig. EV3B WT (cleaved caspase-3).jpg
- Figure EV3/Fig. EV3B/Fig. EV3B WT (cleaved caspase-3_DAPI).jpg
- Figure EV3/Fig. EV3C/
- Figure EV3/Fig. EV3C/Fig. EV3C.jpg
- Figure EV3/Fig. EV3C/Fig. EV3C.xlsx
