# Supplementary material for: The free fatty acid receptor GPR164 maintains intestinal homeostasis and barrier function
Source: EMBO Rep. 2025 Oct 28;26(23):5905–30. doi: 10.1038/s44319-025-00611-5 (PMC12678807; doi:10.1038/s44319-025-00611-5)
Supplement: Supplementary file 11 — Figure EV3 Source Data [file 44319_2025_611_MOESM11_ESM.zip › Figure EV3/Fig. EV3A/Fig. EV3A.xlsx]

## Sheet: Sheet1
BrdU-positive cells
WT	Gpr164-/-
12	36
11	36
12	32
