# Supplementary material for: The free fatty acid receptor GPR164 maintains intestinal homeostasis and barrier function
Source: EMBO Rep. 2025 Oct 28;26(23):5905–30. doi: 10.1038/s44319-025-00611-5 (PMC12678807; doi:10.1038/s44319-025-00611-5)
Supplement: Supplementary file 11 — Figure EV3 Source Data [file 44319_2025_611_MOESM11_ESM.zip › Figure EV3/Fig. EV3C/Fig. EV3C.xlsx]

## Sheet: Sheet1
WT	Gpr164-/-
0.0225959	0.14121
0.025645	0.0827201
0.0925572	0.0976006
0.0534004	0.152435
0.0762878	0.0980614
