# Supplementary material for: The free fatty acid receptor GPR164 maintains intestinal homeostasis and barrier function
Source: EMBO Rep. 2025 Oct 28;26(23):5905–30. doi: 10.1038/s44319-025-00611-5 (PMC12678807; doi:10.1038/s44319-025-00611-5)
Supplement: Supplementary file 12 — Figure EV4 Source Data [file 44319_2025_611_MOESM12_ESM.zip]

Archive with 12 entries (7 files):
- Figure EV4/
- Figure EV4/Fig. EV4A/
- Figure EV4/Fig. EV4A/Fig. EV4A.jpg
- Figure EV4/Fig. EV4B/
- Figure EV4/Fig. EV4B/Fig. EV4B.jpg
- Figure EV4/Fig. EV4C/
- Figure EV4/Fig. EV4C/Fig. EV4C.jpg
- Figure EV4/Fig. EV4D/
- Figure EV4/Fig. EV4D/Fig. EV4D KO (CD4).jpg
- Figure EV4/Fig. EV4D/Fig. EV4D KO (CD4_DAPI).jpg
- Figure EV4/Fig. EV4D/Fig. EV4D WT (CD4).jpg
- Figure EV4/Fig. EV4D/Fig. EV4D WT (CD4_DAPI).jpg
