# Supplementary material for: The free fatty acid receptor GPR164 maintains intestinal homeostasis and barrier function
Source: EMBO Rep. 2025 Oct 28;26(23):5905–30. doi: 10.1038/s44319-025-00611-5 (PMC12678807; doi:10.1038/s44319-025-00611-5)
Supplement: Supplementary file 13 — Figure EV5 Source Data [file 44319_2025_611_MOESM13_ESM.zip]

Archive with 3 entries (2 files):
- Figure EV5/
- Figure EV5/Fig. EV5.jpg
- Figure EV5/Fig. EV5.xlsx
