# Supplementary material for: The free fatty acid receptor GPR164 maintains intestinal homeostasis and barrier function
Source: EMBO Rep. 2025 Oct 28;26(23):5905–30. doi: 10.1038/s44319-025-00611-5 (PMC12678807; doi:10.1038/s44319-025-00611-5)
Supplement: Supplementary file 13 — Figure EV5 Source Data [file 44319_2025_611_MOESM13_ESM.zip › Figure EV5/Fig. EV5.xlsx]

## Sheet: Sheet1
p21 mRNA					p27 mRNA					Cyclin B1 mRNA					Cyclin A2 mRNA
WT_Ctrl	WT_PNU74654	Gpr164 -/-_Ctrl	Gpr164 -/-_PNU74654		WT_Ctrl	WT_PNU74654	Gpr164 -/-_Ctrl	Gpr164 -/-_PNU74654		WT_Ctrl	WT_PNU74654	Gpr164 -/-_Ctrl	Gpr164 -/-_PNU74654		WT_Ctrl	WT_PNU74654	Gpr164 -/-_Ctrl	Gpr164 -/-_PNU74654
1.13559	1.34746	0.288983	0.32161		0.806579	0.714722	0.682006	0.971418		1.49331	0.436368	1.0192	0.360871		1.07739	0.43887	1.52174	1.38174
0.949153	1.25424	0.322458	0.105085		0.556175	1.44706	0.64929	0.524717		1.33175	1.32269	1.1264	0.126079		1.45478	0.718261	1.04696	0.507043
0.860169	1.27119	0.197034	0.762712		0.622865	1.59806	0.486967	1.37156		0.856126	1.8723	1.52502	1.47368		0.809565	0.742609	0.998261	0.827826
1.09322	0.222881	0.198305	0.470339		0.622865	0.588891	0.466834	0.758763		0.948231	0.329163	1.10979	0.5783		1.20522	0.294609	1.04087	0.63913
1.10593	0.269068	0.100424	0.466102		1.53514	0.919827	0.460543	0.703397		0.821398	0.471096	2.18939	0.720233		0.821739	0.62087	1.55217	0.518609
0.970339	0.317797	0.253814	0.461864		1.49739	0.966385	0.421535	0.905986		0.424288	0.357852	1.24871	0.791199		0.426087	0.63913	1.26609	0.815652
0.885593	0.572034	0.311864			1.35898	0.991551	0.531008			1.12489	0.514884	1.79681			1.20522	0.384696	1.64348
